# Supplementary material for: Source gene composition and gene conversion of the AluYh and AluYi lineages of retrotransposons
Source: BMC Evol Biol. 2009 May 14;9:102. doi: 10.1186/1471-2148-9-102 (PMC2686708; doi:10.1186/1471-2148-9-102)
Supplement: Additional file 2 — Alignment of AluYh3a1 elements in humans. An alignment of all AluYh3a1 elements present in the complete human genome sequence. [file 1471-2148-9-102-S2.zip › Human AluYh3a1.fas]

>DY1
GGCCGGGCGCGGTGGCTCACGCCTGTAATCCCAGCACTTTGGGAGGCAGAGGCGGGCGGA
TCA--TGAGGT-CAGGAGATCGAGACCATCCTGGCTAACACAGTGAAACCCCGCCTCTAC
TAAAAA---------TACAAAAA----ATTAGCCGGGCGTGGTGGCGGGCGCCTGTAGTC
CCAGCTACTCGGGAGGCTGAGGCAGGAGAATGGCGTGAACCCGGGAGGCGGAGCTTGCAG
TGAGCCGAGATCGCGCCACTGCACTCCAGCCTGGGCGACAGAGC--GAGACTCCGTCTC
>DY2
GGCCGGGCGCGGTGGCTCACGCCTGTAATCCCAGCACTTTGGGAGGCAGAGGCGGGCGGA
TCA--TGAGGT-CAGGAGATCGAGACCATCCTGGCTAACACAATGAAACCCCGCCTCTAC
TAAAAA---------TACAAAAA----ATTAGCCGGGCGTGGTGGCGGGCGCCTGTAGTC
CCAGCTACTCGGGAGGCTGAGGCAGGAGAATGGCGTGAACCCGGGAGGCGGAGCTTGCAG
TGAGCCGAGATCGCGCCACTGCACTCCAGCCTGGGCGACAGAGC--GAGACTCCGTCTC
>DY3
GGCCGGGCGCGGTGGCTCACGCCTGTAATCCCAGCACTTTGGGAGGCAGAGGCGGGCGGA
TCA--TGAGGT-CAGGAGATCGAGACCATCCTGGCTAACACAGTGAAACCCCGCCTCTAC
TAAAAA---------TACAAAAA----ATTAGCCGGGCGTGGTGGCGGGCGCCTGTAGTC
CCAGCTACTCGGGAGGCTGAGGCAGGAGAATGGCGTGAACCTGGGAGGCGGAGCTTGCAG
TGAGCCGAGATCGCGCCACTGCACTCCAGCCTGGGCGACAGAGC--GAGACTCCGTCTC
>DY4
GGCCGGGCGCGGTGGCTCACGCCTGTAATCCCAGCACTTTGGGAGGCAGAGGCGGGCGGA
TCA--TGAGGT-CAGGAGATCGAGACCATCCTGGCTAACACAGTGAAACCCCGCCTCTAC
TAAAAA---------TACAAAAA----ATTAGCCGGGCGTGGTGGCGGGCGCCTGTAGTC
CCAGCTACTCGGGAGGCTGAGGCAGGAGAATGGCGTGAACCCGGGAGGCGGAGCTTGCAG
TGAGCCGAGATCGCGCCACTACACTCCAGCCTGGGCGACAGAGC--GAGACTCCGTCTC
>DY5
GGCCGGGCGCGGTGGCTCACGCCTGTAATCCCAGCACTTTGGGAGGCAGAGGCGGGCAGA
TCA--TGAGGT-CAGGAGATCGAGACCATCCTGGCTAACACAGTGAAACCCCGCCTCTAC
TAAAAA---------TACAAAAAA----TTAGCCGGGCGTGGTGGCGGGCGCCTGTAGTC
CCAGCTACTCGGGAGGCTGAGGCAGGAGAATGGCGTGAACCCGGGAGGCGGAGCTTGCAG
TGAGCCGAGATCGCGCCACTGCACTCCAGCCTGGGCGACAGAGC--GAGACTCCGTCTC
>DY6
GGCCGGGCGCGGTGGCTCACGCCTGTAATCCCAGCACTTTGGGAGGCAGAGGCGGGCGGA
TCA--TGAGGT-CAGGAGATCGAGACCATCCTGGCTAACACAGTGAAACCCCGCCTCTAC
TAAAAA---------TACAAAAAA----TTAGCCGGGCGTGGTGGCAGGCGCCTGTAGTC
CCAGCTACTCGGGAGGCTGAGGCAGGAGAATGGCGTGAACCCGGGAGGCGGAGCTTGCAG
TGAGCCGAGATCGCGCCACTGCACTCCAGCCTGGGCGACAGAGC--GAGACTCCGTCTC
>DY7
GGCCGGGCGCGGTGGCTCACGCCTGTAATCCCAGCACTTTGGGAGGCAGAGGCGGGCGGA
TCA--TGAGGT-CAGGAGATCGAGACCATCCTGGCTAACACAGTGAAACCCCGCCTCTAC
TAAAAA---------TACAAAAA----ATTAGCCGGGCGTGGTGGCGGGCGCCTGTAGTC
CCAGCTACTCGGGAGGCTGAGGCAGGAGAATGGCGTGAACCCGGGAGGCGGAGCTTGCAG
TGAGCCGAGATCGCGCCACTGCACTCCAGCCTGGGCGACAGAGT--GAGACTCCGTCTC
>DY8
GGCCGGGCGCGGTGGCTCACGCCTGTAATCCCAGCACTTTGGGAGGCAGAGGCGGGCGGA
TCA--TGAGGT-CAGGAGATCGAGACCATCCTGGCTAACACAGTGAAACCCCGCCTCTAC
TAAAAA---------TACAAAAA----ATTAGCCGGGCGTGGTGGCGGGCGCCTGTAGTC
CCAGCTACTCGGGAGGCTGAGGCGGGAGAATGGCGTGAACCCGGGAGGCGGAGCTTGCAG
TGAGCCGAGATCGCGCCACTGCACTCCAGCCTGGGCGACAGAGC--GAGACTCCGTCTC
>DY9
GGCCGGGCGCAGTGGCTCACGCCTGTAATCCCAGCACTTTGGGAGGCAGAGGCGGGTGGA
TCA--TGAGGT-CAGGAGATCGAGACCATCCTGGCTAACACAGTGAAACCCCGCCTCTAC
TAAAAA---------TACAAAAAA----TTAGCCGGGCGTGGTGGCGGGCGCCTGTAGTC
CCAGCTACTCGGGAGGCTGAGGCAGGAGAATGGCGTGAACCCGGGAGGCGGAGCTTGCAG
TGAGCCGAGATCGCGCCACTGCACTCCAGCCTGGGCGACAGAGC--GAGACTCCGTCTC
>DY10
GGCCGGGCGCGGTGGCTCACGCCTGTAATCCCAGCACTTTGGGAGGCAGAGGCGGGCGGA
TCA--TGAGGT-CAGGAGATCGAGACCATCCTGGCTAACACAGTGAAACCCCGCCTCTAC
TAAAAA---------TACAAAAAA----TTAGCCGGGCGTGGTGGCGGGCGCCTGTAGTC
CCAGCTACTCGGGAGGCTGAGGCAGGAGAATGGCGTGAACCCGGGAGGTGGAGCTTGCAG
TGAGCCGAGATCGCGCCACTGCACTCCAGCCTGGGCAACAGAGC--GAGACTCCGTCTC
>DY11
GGCCGGGCGCGGTGGCTCACGCCTGTAATCCCAGCACTTTGGGAGGCAGAGGCGGGCGGA
TCA--TGAGGT-CAGGAGATCGAGACCATCCTGGCTAACACAGTGAAACCCCGCCTCTAC
TAAAAA---------TACAAAAAA----TTAGCCGGGCGTGGTGGCGGGCGCCTGTAGTC
CCAGCTACTCGGGAGGCTGAGGCAGCAGAATGGCGTGAACCCTGGAGGCGGAGCTTGCAG
TGAGCCGAGATCGCGCCACTGCACTCCAGCCTGGGCGACAGAGC--GAGACTCCGTCTC
>DY12
GGCCGGGCGCGGTGGCTCACGCCTGTAATCCCAGCACTTTGGGAGGCAGAGGTGGGCGGA
TCA--TGAGGT-CAGGAGATCGAGACCATCCTGGCTAACACGGTGAAACCCCGCCTCTAC
TAAAAA---------TACAAAAAA----TTAGCCGGGCGTGGTGGCGGGCGCCTGTAGTC
CCAGCTACTCGGGAGGCTGAGGCAGGAGAATGGCGTGAACCCGGGAGGCGGAGCTTGCAG
TGAGCCGAGATCACGCCACTGCACTCCAGCCCGGGCGACAGAGC--GAGACTCCGTCTC
>DY13
GGCCGGGCGCGGTGGCTCACGCCTGTAATCCCAGCACTTTGGGAGGTAGAGGCGGGCGGA
TCA--TGAGGT-CAGGAGATCGAGACCATCCTGGCTAACACAGTGAAACCCCGCCTCTAC
TAAAAA---------TACAAAAAA----TTAGCCGGGCGTGGTGGCGGGCGCCTGTAGTC
CCAGCTACTCGGGAGGCTGAGGCAGGAGAATGGCGTGAACCCGGGAGGCGGAGCTTGCAG
TGAGCCGAGATCGCGCCACTGCACTCCAGCCTGGGCAACAGAGC--GAGACTCCGTCTC
>DY14
GGCCGGGCGCGGTGGCTCACGCCTGTAATCCCAGCACTTTGGGAGGCAGAGGCGGGCGGA
TCA--CGAGGT-CAGGAGATCGAGACCATCCTGGCTAACACAGTGAAACCCCGCCTCTAC
TAAAAA---------TACAAAAA----ATTAGCCGGGCGTGGTGGCGGGCGCCTGTAGTC
CCAGCTACTCGGGAGGCTGAGGCAGGAGAATGGCATGAACCCGGGAGGCGGAGCTTGCAG
TGAGCCGAGATCGCGCCACTGCACTCCAGCCTGGGCGACAGAGC--GAGACTCCGTCTC
>DY15
GGCTGGGCGCGGTGGCTCACGCCTGTAATCCCAGCACTTTGGGAGGCAGAGGCGGGCGGA
TCA--TGAGGT-CAGGAGATCGAGACCATCCTGGCTAACACGGTGAAACCCCGCCTCTAC
TAAAAA---------TACAAAAAA----TTAGCCGGGCATGGTGGCGGGCGCCTGTAGTC
CCAGCTACTCGGGAGGCTGAGGCAGGAGAATGGCGTGAACCCGGGAGGCGGAGCTTGCAG
TGAGCCGAGATCGCGCCACTGCACTCCAGCCTGGGCGACAGAGC--GAGACTCTGTCTC
>DY16
GGCCGGGCGCGGTGGCTTACGCCTGTAATCCCAGCACTTTGGGAGGCAGAGGCGGGCGGA
TCA--TGAGGT-CAGGAGATCGAGACCATCCTGGCTAACACAGTGAAACCCCGCCTCTAC
TAAAAA---------TACAAAAA----ATTAGCCGGGCGTGGTGGCGGGCGCCTGTAGTC
CCAGCTACTCGGGAGGCTGAGGCAGGAGAATGGCGTGAACCCGGGAGGCGGAGCTTGCAG
TGAGCCGAGATCGCGCCACTGCACTCCAGCCTGGGCGACACAGC--GAGACTCCGTCTC
>DY17
GGCCGGGCGCGGTGGCTCACGCCTGTAATCCCAGCACTTTGGGAGGCAGAGGCGGGCGGA
TCA--TGAGGT-CAGGAGATCGAGACCATCTTGGCTAACACGGTGAAACCCCGCCTCTAC
TAAAAA---------TACAAAAAA----TTAGCCGGGCGTGGTGGTGGGCGCCTGTAGTC
CCAGCTACTCGGGAGGCTGAGGCAGGAGAATGGCGTGAACCCGGGAGGCGGAGCTTGCAG
TGAGCCGAGATCGCGCCACTGCACTCCAGCCTGGGCGACAGAGC--GAGACTCCATCTC
>DY18
GGCCGGGCGCGGTGGCTCACGCCTGTAATCCCAGCACTTTGGGAGGCAGAGGCGGGCGGA
TCA--TGAGGT-CAGGAAATCGAGACCATCCTGGCTAACACAGTGAAACCCCGCCTCTAC
TAAAAA---------TACAAAAAA----TTAGCCGGGCGTGGTGGCGGGCGCCTGTAGTC
CCAGCTACTCGGGAGGCTGAGGCAGGAGAATGGCGTGAACCCTGGAGGCGGAGCTTGCAG
TGAGCCGAGATCGCGCCACTGCACTCCAGCCTGGGCGACAGAGC--GAGACTCCGTCTC
>DY19
GGCCGGGCGCGGTGGCTCACGCCTGTAATCCCAGCACTTTGGGAGGCAGAGGCGGGCGGA
TCA--TGAGGT-CAGGAGATCGAGACCATCCTGGCTAACACAGTGAAACCCCGCCTCTAC
TAAAAA---------TACAAAAA----ATTAGCCGGGCGTGGTGGCGGGCGCCTGTAGTC
CCAGCTACTCGGGAGGCTGAGGCAGGAGAATGGCGTGAACCCGGGAGGCGGAGCTTGCAG
TGAGCTGAGATCGCGCCACTGCACTCCAGCCTGGGCGACAGAGT--GAGACTCCGTCTC
>DY20
GGCCGGGCGCGGTGGCTCACGCCTGTAATCCCAGCACTTTGGGAGGCAGAGGTGGGCGGA
TCA--TGAGGT-CAGGAGATCGAGACCATCCTGGCTAACACAGTGAAACCCCGCCTCTAC
TAAAAA---------TACAAAAAA----TTAGCCGGGCGTGGTGGCGGGCGCCTGTAGTC
CCAGCTACTCGGGAGGCTGAGGCAGGAGAATGGCGTGAACCCAGGAGGCGGAGCTTGCAG
TGAGCCGAGATCGCGCCACTGCACTCCAGCCTGGGCGACAGAGC--GAGACTCCGTCTC
>DY21
GGCCGGGCGCGGTGGCTCACGCCTGTAATCCCAGCCCTTTGGGAGGCAGAGGCGGGCGGA
TCA--TGAGAT-CAGGAGATCGAGACCATCCTGGCTAACACAGTGAAACCCCGCCTCTAC
TAAAAA---------TACAAAAA----ATTAGCCGGGCGTGGTGGCGGGCGCCTGTAGTC
CCAGCTACTCGGGAGGCTGAGGCAGGAGAATGGCGTGAACCCGGGAGGCGGAGCTTGCAG
TGAGCCGAGATCGCGCCACTGCACTCCAGCCTGGGCGACAGAGC--GAGACTCCGTCTC
>DY22
GGCCGGGCGCGGTGGCTCACGCCTGTAATCCCAGCACTTTGGGAGGCAGAGGCGGGCGGA
TCA--TGAGGT-CAGGAGATCGAGACCATCCTGGCTAACACAGTGAAACCCCGCCTCTAC
TAAAAA---------TACAAAAA----ATTAGCCGGGCGTGGTGGCGGGCGCCTGTAGTC
CCAGCTACTCGGGAGGCTGAGGCAGGAGAATGGCGTGAATCCGGGAGGCGGAGCTTGCAG
TGAGCTGAGATCGCGCCACTGCACTCCAGCCTGGGCGACAGAGC--GAGACTCCGTCTC
>DY23
GGCCGGGCGCGGTGGCTCACGCCTGTAATCCCAGCACTTTGGGAGGCAGAGGCGGGAGGA
TCA--TGAGGT-CAGGAGATCGAGACCATCCTGGCTAACACAGTGAAACCCCGCCTCTAC
TAAAAA---------TACAAAAAAAA--TTAGCCGGGCGTGGTGGTGGGCGCCTGTAGTC
CCAGCTACTCGGGAGGCTGAGGCAGGAGAATGGCGTGAACCCGGGAGGCGGAGCTTGCAG
TGAGCCGAGATCGCGCCACTGCACTCCAGCCTGGGCGACAGAGC--GAGACTCCGTCTC
>DY26
GGCCGGGCGCGGTGGCTCACGCCTGTAATCCCAGCACTTTGGGAGGCAGAGGCGGGTGGA
TCA--TGAGGT-CAGGAGATCGAGACCATCCTGGCTAACACGGTGAAACCCCGCCTCTAC
TAAAAA---------TACAAAAA----ATTAGCCGGGCGTGGTGGCGGGCGCCTGTAGTC
CCAGCTACTCGGGAGGCTGAGGCAGGAGAATGGCATGAACCCGGGAAGCGGAGCTTGCAG
TGAGCCGAGATTGCGCCACTGCACTCCAGCCTGGGCGACAGAGC--GAGACTCCGTCTC
>DY31
GGCCGGGCGCGGTGGCTCACGCCTGTAATCCCAGCACTTTGGGAGGCAGAGGCGGGCGGA
TCA--CAAGGT-CAGGAGATCGAGACCATCCTGGCTAACACAGTGAAACCCCGCCTCTAC
TAAAAA---------TACAAAAAA----TTAGCCAGGCGTGGTGGCGGGCGCCTGTAGTC
CCAGCTACTCGGGAGGCTGAGGCAGGAGAATGGCGTGAACCCGGGAGGCGGAGCTTGCAG
TGAGCCGAGATCGCGCCACTGCACTCCAGCCTGGGCGACAGAGC--GAGACTCCGTCTC
>DY32
GGCCGGGCGCGGTGGCTCACGCCTGTAATCCCAGCACTTTGGGAGGCAGAGGCAGGCGGA
TCA--TGAGGT-CAGGAGATCGAGACCATCCTGGCTAACACAGTGAAACCCCGCCTCTAC
TAAAAA---------TACAAAAAA----TTAGCCCGGCGTGGTGGCGGGCGCCTGTAGTC
CCAGCTACTCGGGAGGCTGAGGCAGGAGAATGGCGTGAACCCGGGAGGCGGAGCTTGCAG
TGAGCCGAGATCGCGCCACTGCACTCCAGCCTGGGCGACAGAGC--GAGACTTCGTCTC
>DY34
GGCCGGGCGCGGTGGCTCACGCTTGTAATCCCAGCACTTTGGGAGGCAGAGGCGGGCGGA
TCA--TGAGGT-CAGGAGATCGAGACCATCCTGGCTAACACAGTGAAACCCCGCCTCTAC
TAAAAA---------TACAAAAAA----TTAGCCGGGCGTGGTGGCGGGCGCCTGTAGTC
CCAGCTACTTGGGAGGCTGAGGCAGGAGAATGGCGTGAACCCAGGAGGCGGAGCTTGCAG
TGAGCCGAGATCGCGCCACTGCACTCCAGCCTGGGCGACAGAGC--GAGACTCCGTCTC
>DY37
GGCTGGGCACGGTGGCTCACGCCTGTAATCCCAGCACTTTGGGAGGCAGAGGCGGGCGGA
TCA--TGAGGT-CAGGAGATCGAGACCATCCTGGCTAACACAGTGAAACCCCGCCTCTAC
TAAAAAA--------TACAAAAAA----TTAGCCGGGCGTGGTGGTGGGCGCCTGTAGTC
CCAGCTACTCGGGAGGCTGAGGCAGGAGAATGGCGTGAACCCGGGAGGCGGAGCTTGCAG
TGAGCCGAGATCGCGCCACTGCACTCCAGCCTGGGCGACAGAGC--GAGACTCCGTCTC
>DY39
GGCCGGGCGCGGTGGCTCACGCCTGTAATCCCAGCACTTTGGGAGGCAGAGGCGGGCGGA
TCA--TGAGGT-CAGGAGATCGAGACCATCCTGGCTAACACAGTGAAACCCCGCCTCTAC
TAAAAA---------TACAAAAAAA---TTAGCCGGGCGTGGTGGCGGGCGCCTGTAGTC
CCAGCTACTCGGGAGGCTGAGGCAGGAGAATGGCGCGAACCCGGGAGGCGGAGCTTGCAG
TGAGCCGAGATCACGCCACTGCACTCCAGCCTGGGCGACAGAAC--GAGACTCCGTCTC
>DY41
GGCCGGGCCCGGTGGCTCAAGCCTGTAATCCCAGCACTTTGGGAGGCAGAGGCGGGCGGA
TCA--TGAGGT-CAGGAGATCGAGACCATCCTGGCTAACACAGTGAAACCCCGCCTCTAC
TAAAAA---------TACAAAAAA----TTAGCCGGGCGTGGTGGCGGGCGCCTGTAGTC
CCAGCTACTCGGGAGGCTGAGGCAGGAGAATGGCGTGAACCCGGGAGGCGGAGCTTGCAG
TGAGCCGAGATCACGCCACTGCACTCCAGCCTGGGCGACAGAGC--GAGACTCTGTCTC
>DY42
GGCCGGGCGCGGTGGCTCACGCCTGTAATCCCAGCACTTTGGGAGGCAGAGGCGGGCGGA
TCA--TGAGGT-CAGGAGATCGAGACCATCCTGGCTAACACAGTGAAACCCCGCCTCTAC
TAAAAA---------TACAAAAAA----TTAGCCGGGCGTGGTGGCGGGCGCCTGTAGTC
CCAGCTACTCGGGAGGCTGAGGCAGGAGAATGGCGTGAACCCAGGAGGCGGAGCTTGCAG
TGAGCCGAGATCACGCCACTGCACTCCAGCCTGGGCAACAGGGC--GAGACTCCGTCTC
>DY46
GGCCGGGCGCAGTGGCTCACGCCTGTAATCCCAGCACTTTGGGAGGCAGAGGCGGGCGGA
TCA--TGAGGT-CAGGAGATCGAGACCATCCTGGCTAACACAGTGAAACCCCGCCTCTAC
TAAAAA---------TACAAAAA----ATTAGCCGGGCGTGGTGGCGGGCGCCTGTAGTC
CCAGCTACTTGGGAGGCTGAGGCAGGAGAATGGCGTGAACCCGGGAGGCGGAGCTTGCAG
TGAGCCGAGATTGCGCCACTGCACTCCAGCCTGGGCGACAGAGC--GAGACTCCATCTC
>DY47
GGCCGGGCGCGGTGGCTCACGCCTGTAATCCCAGCACTTTGGGAGGCAGAGGCGGGCGGA
TCA--TGAGGT-CAGGAGATCGAGACCATCCTGGCTAACACAGTGAAACCCCGCCTCTAC
TAAAAA---------TACAAAAA----ATTAGCCGGGCGTGGTGGCGGGCGCCTGTAGTC
CCAGCTACTCGGCAGGCTGAGGCAGGAGAATGGCGTGAACCCGGGAGGCGGAGCTTTCAT
TGAGCCGAGATTGCGCCACTGCACTCCAGCCTGGGCGACAGAGC--GAGACTCCGTCTC
>DY49
GGCCGGGCGCGGTGGCTCACGCCTGTAATCCCAGCACTTTGGGAGGCAGAGGCGGGCGGA
TCA--TGAGGT-CAGGAGATTGAGACCATCCTGGCTAACACAGTGAAACCCCGCCTCTAC
TAAAAA---------TACAAAAAA----TTAGCCAGGCGTGGTGGCGGGCGCCTGTAGTC
CCAGCTACTCGGGAGGCTGAGGCAGGAGAATGGCGTGAACCCAGGAGGCGGAGCTTGCAG
TGAGCCGAGATCCCGCCACTGCACTCCAGCCTGGGCGACAGAGC--GAGACTCCGTCTC
>DY50
GGCCGGGCGCGGTGGCTCACGCCTGTAATCCCAGCACTTTGGGAGGCAGAGGTGGGCGGA
TCA--TGAGGT-CAGGAGATCGAGACCATCCTGGCTAACACAGTGAAACCCCGCCTCTAC
TAAAAAA--------TACAAAAAA----TTAGCCGGGCGTGGTGGCGGGCGCCTGTAGTC
CCAGCTACTCAGGAGGCTGAGGCAGGAGAATGGCGTGAACCCGGGAGGCGGAGCTTGCAG
TGAGCCAAGATCGCGCCACTGCACTCCAGCCTGGGCGACAGAGC--GAGACTCTGTCTC
>DY51
GGCTGGGCGCGGTGGCTCACGCCTGTAATCCCAGCACTTTGGGAGGCAGAGGCGGGCGGA
TCA--TGAGGT-CAGGAGATCGAGACCATCCTGGCTAACACAGTGAAACCCCGCCTCTAC
TAAAAAA--------TACAAAAAA----TTAGCCGGGCGTGGTGGCGGGCGCCTGTAGTC
CCAGCTACTCGGGACGCTGAGGCAGGAGAATGGCGTGAACCCGGGAGGCGGAGCTTGCAG
TGAGCCGAGATCGCGCCACTGCACTCCAGCCTGGGCAACAGAGC--AAGACTCCGTCTC
>DY53
GGCAGGGTGCGGTGGCTCACGCCTGTAATCCCAGCACTTTGGGAGGCAGAGGCGGGCGGA
TCA--TGAGGT-CAGGAGATCGAGACCATCCTGGCTAACACAGTGAAACCCCGCCTCTAC
TAAAAA---------TACAAAAA----ATTAGCCGGGCGTGGTGGCGGGCGCCTGTAGTC
CCAGCTACTCGGGAGGCTGAGGCAGGAGAATGGCGTGAACCCGGGAGGCGGAGCTTGCAG
TGAGCCGAGATCGCGCCACTGCACTCCAGCCTGGGCGACAGAGC--GAGACTCCGTCCC
>DY54
GGCCGGGCGCGGTGGCTCACGCCTTTAATCCCAGCACTTTGGGAGGCAGAGGCGGGCGGA
TCA--TGAGGT-CAGGAGATCGAGACCATCCTGGCTAACACAGTGAAACCCCGCCTCTAC
TAAAAA---------TACAAAAAA----TTAGCCGGGTGTGGTGGCGGGCGCCTGTAGTC
TCAGCTACTCGGGAGGCTGAGGCAGGAGAATGGCGTGAACCCGGGAGGCGGAGCTTGCAG
TGAGCCGAGATCACGCCACTGCACTCCAGCCTGGGCGACACAGC--GAGACTCCGTCTC
>DY55
GGCCGGGCGCGGTGGCTCACGCCTGTAATCCCAGCACTTTGGGAGGCAGAGGCGGGCGGA
TTA--TGAGGT-CAGGAGATGGAGACCATCCTGGCTAACACAGTGAAACCCCGCCTCTAC
TAAAAA---------TACAAAAA----ATTAGCCGGGCTTCGTGGCGGGCGCCTGTAGTC
CCAGCTACTCGGGAGGCTGAGGCAGGAGAATGGTGTGAACCCGGGAGGCGGAGCTTGCAG
TGAGCCGAGATCGCGCCACTGCACTCCAGCCTGGGCGACAGAGC--GAGACTCCGTCTC
>DY56
GGCCGGGCACGGTGGCTCACGCCTGTAATCCCAGCACTTTGGGAGGCAGAGGCGGGCGGA
TCA--TGAGGT-CAGGAGATTGAGACCATCCTGGCTAACACAGTGAAACCCCGCCTCTAC
TAAAAA---------TACAAAAAA----TTAGCCGGGCGTGGTGGCGGGTGCCTGTAGTC
CCAGCTACTCGGGAGGCTGAGGCAGGAGAATGGCGTGAACCCGGGAGGTGGAGCTTGCAG
TGAGCCAAGATCGCGCCACTGCACTCCAGCCTGGGCGACAGAGC--GAGACTCCGTCTC
>DY57
GGCCGGGCGCGGTGGCTCACGCCTGTAATCCCAGCACTTTGGGAGGCAGAGGCGGGCGGA
TCA--TGAGGT-CAGGAGATCGAGGCCATCCTGGCTAACACAGTGAAATCCCGCCTCTAC
TAAAAA---------TACAAAAAA----TTAGCCGGGCGTGGTGGCGGGCGCCTGTAGTC
CCAGCTACTCGGGAGGCTGAGGCAGGAGAATGGCGTGAACCCGGCGGGCGGAGCTTGCAG
TGAGCCGAGATCGCGCCACTGCACTCCAGCCTGGGTGACAGAGC--GAGACTCCGTCTC
>DY61
GGCCAGGCGCAGTGGCTCACGCCTGTAATCCCAGCACTTTGGGAGGCAGAGGCGGGCGGA
TCA--TGAGGT-CAGGAGATCGAGACCATCCTGGCTAACACAGTGAAACCCCGCCTCTAC
TAAAAA---------TACAAAATA----TTAGCCGGGCGTGGTGGCGGGCGCCTGTAGTC
CCAGCTACTCGGGAGGCTGAGGCAGGAGAATGGCGTGAACCCGGGAGGCGGAGCTTGCAG
TGAGCCAAGATCGCGCCACTGCACTCCAGCCTGGGCGACAGAGC--AAGACTCCGTCTC
>DY62
GGCCGGGCGCGGTGGCTCACGCCTGTAATCCCAGCACTTTGGGAGGCAGAGGCGGGCGGA
TCA--TGAGGT-CAGGAGATCGAGACCATCCTGGCTAACACAGCGAAACCCCGCCTCTAC
TAAAAA---------TACAAAAAA----TTAGCCAGGCGTGGTGGTGGGCGCCTGTAGTC
CCAGCTACTCGGGAGGCTGAGGCAGGAGAATGGCGTGAACCCGGGAGGCGGAGCTTGCAG
TGAGCCGAGATCGCACCACTGCACTCCAGCCTGGGTGACAGAGC--GAGACTCCGTCTC
>DY63
GGCCGGGCGCGGTGGCTCACGCCTGTAATCCCAGCACTTTGGGAGGCAGAGGCGGGCGGA
TCA--TGAGGT-CAGGAGATCGAGACCATCCTGGCTAACACAGTGAAACCCCGCCTCTAC
TAAAAA---------TACAAAAAA----TTAGCCGGGCGGGGTGGCCGGCGCCTGTAGTC
CCAGCTACTCGGGAGGCTGAGGCAGGAGAATGGCGTGAACCCGGGAGGCGGAGCTTGCAG
TGAGCCGAGATCGCACCACTGCACTCCAGCCTGGGCAGCAGAGC--GAGACTCCGTCTC
>DY64
GGCCGGGCGCGGTGGTTCACGCCTGTAATCCCAGCACTTTGGGAGGCAGAGGCGGGCAGA
TCA--TGAGGT-CAGGAGATCGAGACCATCCTGGCTAACACAGTGAAACCCCGCCTCTAC
TAAAAA---------TACAAAAAA----TTAGCCGGGCGTGGTGGCGGGCGCCTGTAGTC
CCAGCTACTCGGGAAGCTGAGGCAGGAGAATGGCGTGAACCCGGGAGGCGGAGCTTGCAG
TGAGCCGAGGTCGCACCACTGCACTCCAGCCTGGGCGACAGAGC--GAGACTCCGTCTC
>DY65
CGCCGGGCGCGGTGGCTCACGCCTGTAATCCCAGCACTTTGGGAGGCAGAGGCGGGCGGA
TCA--TGAGGT-CAAGAGATCGAGACCATCCTGGCTAACACAGTGAAACCCCGCCTCTAC
TAAAAA---------TACAAAAAA----TTAGCCGGGCGTGGTGGCGGGCACCTGTAGTC
CCAGCTACTCGGGAGGCTGAGGCAGGAGAATGGCGTGAACCCGGGAGGCAGAGCTTGCAG
TGAGCTGAGAACGCGCCACTGCACTCCAGCCTGGGCGACAGAGC--GAGACTCCGTCTC
>DY66
TGCCGGGCGTGGTGGCTCACGCCTGTAATCCCAGCACTTTGGGAGGCAGAGGAGGGCGGA
TCA--CGAGGT-CAGGAGATCGAGACCATCCTGGCTAACACAGTGAAACCCCGCCTCTAC
TAAAAA---------TACAAAAAA----TTAGCCGGGCTTGGTGGCGGGTGCCTGTAGTC
CCAGCTACTCGGGAGGCTGAGGCAGGAGAATGGCGTGAACCCGGGAGGCGGAGCTTGCAG
TGAGCCGAGATCGCGCCACTGCACTCCAGCCTGGGCGACAGAGC--GAGACTCCGTCTC
>DY67
TGCCGGGCGCGGTGGCTCACGCCTGTAATCCCAGCACTTTGGGAGGCAGAGGCGGGCGGA
TCA--TGAGGT-CAGGAGATCGAGACCATCCTGGCTAACACAGTGAAACCCCGCCTCTAT
TAAAAA---------TACAAAAA----ATTAGCCGGGCGTAGTGGCGGGCGCCTGTGGTC
CCAGCTACTCGGGAGGCTGAGGCAGGAGAATGGCGTCAACCCGGGAGGCGGAGCTTGCAG
TGAACCGAGATCGCGCCACTGCACTCCAGCCTGGGCGACAGAGC--GAGACTCCGTCTC
>DY68
GGCCGGGCGCAGTGGCTCACGCCTGTAATCCCAGCACTTTGGGAGGCAGAGGCGGGCGGA
TCA--TGAGGT-CAGGAGATCGAGACCATCCTGGCTAACACAGTGAAACCCCGCCTCTAC
TAAAAA---------TACAAAAAA----TTAGCCGGGCGTGGTGGCAGGCGCCTGTAGTC
CCAGCTACTCAGGAGGCTGAGGCAGGAGAATGGCGTGAACCCGGGAGGCGGAGCTTGCAG
TGAGCCGAGATCGCGCCACTGCATTCCAGCCTGGGC-----------------------
>DY69
GGCCGGGCGCGGTGGCTCACGCCTGTAATCCCAGCACTTTGGGAGGCAGAGGCGGGCGGA
TCA--TGAGGT-CAGGAGATCGAGACCATCCTGGCTAACACAGTGAAACCCCGCCTCTAC
TAAAAA---------TACAAAAA--A--TTAGCTGGGCGTGGTGGCGGGCGCCTGTAGTC
CCAGCTACTCAGGAGGCTGAGGCAGGAGAATGGCGTGAACCCGGGAGGCGGAGCTTGCAG
TGAGCCGAGATTGTGCCACTGCACTCCAGCCTGGGCGACAGAAC--GAGACTCTGTCTC
>DY70
GGCCAGGCGCGGTGGCTCACGCCTGTAATCCCAGCACTTTGGGAGGCAGAGGCGGGCGGA
TCA--TGAGGT-CAGGAGATCGAGACCATCCTGGCTAACACAGTGAAACCCCGCCTCTAC
TAAAAA---------TACAAAAAA----TTAGCCGGGCGTGGTGGCGGGCGCCTGTAGTC
CCAGCTACTCGGGAGGCTGAGGCAGGAGAATGGCGTGAACCCAGGAGGCGGAGCTTGCAG
TGAGCCAAGATCGTGCCACTGCACTCCAGCCTGGGCGAGAGAGC--GAGACTCTGTCTC
>DY71
GGCCGGGCGCGGTGGCTCACGCCTGTAATCCCAGCACTTTGGGAGGCAGAGGTGGGCGGA
TCA--TGAGGT-CAGGAGATCGAGACCATCCTGGCTAACACAATGAAACCCCGCCTCTAC
TAAAAA---------TACAAAAAA----TTAGCCGGGCATGGTGGCGGGCGCCTGTAGTC
CCAGCTACTCGGGAGGCTGAGGCAGGAGAATGGCGTGAACCCGGGAGGCGGAGCTTGCAG
TGAGCCGAGATCGCGCCACTGCACTCCAGCCTGGGTGACAGAAG--GAGACTCCGTCTC
>DY72
GGCCGGGCGCGGTGGCTCACGCCTGTAATCCCAGCACTTTGGGAGGCAGAGGCGGGCGGA
TGA--TGAGGT-CAGGAGATCGAGACCATCCTGGCTAACACAGTGAAACCCCGCCTCTAC
TAAAAA---------TACAAAAA----ACTAGCCGGGCGTGGTGGCGGGCGCCTGTAGTC
CCAGCTACTCGGGAGGCTGAGGCAGGAGAATGGTGTGAACCCGGGAGGCGGAGCTTGCAG
TGAGCCAAGATGGCGCCACTGCACTCCAGCCTGGGCGACAGAGT--GAGACTCCGTCTC
>DY73
GGCCGGGCGCGGTGGTTCACGCCTGTAATCCCAGCACTTTGGGAGGCCGAGGCGGGCGGA
TCA--TGAGGT-CAGGAGATCGAGGCCATCCTGGCTAACACAGTGAAACCCCGCCTCTAC
TAAAAA---------TACAAAAAA----TTAGCCGGGCGTGGTGGCGGGCGCCTGTAGTC
CCAGCTACTCAGGAGGCTGAGGCAGGAGAATGGCGTGAACCCGGGAGGTGGAGCTTGCAG
TGAGCCGAGATCGCGCCACTGCACTCCAGCCTGGGCGACAGAGC--GAAACTCCGTCTC
>DY74
GGCCGGGCGCGGTGGCTCATGCCTGTAATCCCAGCACTTTGGGAGGCAGAGGTGGGCGGA
TCA--TGAGGT-CAGGAGATCGAGACCATCCTGGCTAACACGGTGAAACCCCGCCTCTAC
TAAAAA---------TACAAAAAA----TTAGCCGGGCGTGGTGGCGGGCGCCTGTAGTC
CCAGCTACTCGGGAGGCTGAGGCAGGAGAATGGCGTGAACCCGGGAGGCAGAGCTTGCAG
TGAGCTGAGATCGCGCCACTGCACTCCAGCCTGGACAACAAAGC--GAGACTCCGTCTC
>DY75
GGCCGGGCGCAGTGGCTCACGCCTGTAATCCCAGCACTTTGGGAGGCAGAGGCGGGCAGA
TCA--TGAGGT-CAGGAGATCGAGACCAGCCTGGCTAACACAGTGAAACCCCGCCTCTAC
TAAAAA---------TACAAAAAA----TTAGCCGGGTGTGGTGGTGGGCGCCTGTAGTC
CCAGCTACTCGGGAGGCTGAGGCAGGAGAATGGCGTGAACCCGGGAGGCGGAGCTTGCAG
TGAGCCGAGATCCCGCCACTGCACTCCAGCCTGGGCGACAGAGC--GAGACTCCGTCTC
>DY76
GGCCGGGCATGGTGGCTCACGCCTGTAATCCCAGCACTTTGGGAGGCAGAGGCGGGCGGA
TCA--TGAGGT-CAGGAGATCGAGACCACCCTGGCTAACACAGTGAAACCCCGCCTCTAC
TAAAAA---------TACAAAAA----ATTAGCTGGGCGTGGTGGCGGGCGCCTGTAGTC
GCAGCTACTCGGGAGGCTGAGGCAGGAGAATGGCTTGAACCCGGGAGGCGGAGCTTGCAG
TGAGCCGAGATCGCGCCACTGCACTCCAGCCTGGGCGACAGAGC--GAGACTCCGTCTC
>DY77
GGCCAGGCGCGGTGGCTCACGCCTGTAATCCCAGCACTTTGGGAGGCAGAGGCGGGTGGA
TCA--TGAGGT-CAGGAGATCGAGACCATCCTGGCTAACACGGTGAAACCCCGCCTCTAC
TAAAAA---------TACAAAAA----ATTAGCCGGGCGTGGTGGCGGGCGCCTGTAGTC
CCAGCTACTCGGGAGGCTGAGGCAGAAGAATGGCGTGAACCCGGGAAGCGGAGCTTGCAG
TGAGCTGAGATTGCGCCACTGCACTCCAGCCTGGGCGACGGAGC--GAGACTCCGTCTC
>DY78
GGCCGGGCACGGTGGCTCACGCCTGTAATCCCAGCACTTTGGGAGGCAGAGGCGGGCGGA
TCA--TGAGGT-CAGGAGATCGAGACCATCCTGGCTAACACAGTGAAACCCCGCCTCTAC
TAAAAA---------TACAAAAA----ATTAGCCAGGCGTGGTGGCAGGCGCCTGTAGTC
CCAGCTACTCGGGAGGCTGAGGCAGGAGAATGGCGTGAACCCGGGAGGCGGAGCTTGCAG
TGAGCCGAGATTGCACCACTGCACTCCAGCCTGGGCGACAGAGC--GAGACTCCATCTC
>DY79
GGCCTGGCGCGGTGGCTCATGCCTGTAATCCCAGCACTTTGGGAGGCAGAGGCGGGCGGA
TCA--TGAGGT-CAGGAGATCGAGACCATCCTGGCTAACACAGTGAAACCCCGCCTCTAC
TAAAAA---------TACAAAAA----ATTAGCCGGGCGTGGTGGCGGGCGCCTGTAATC
CCAGCTACTCGGGAGGCTGAGGCAGGAGAATGGCGTGAATCCGGGAGGCGGAGCTTGCAG
TAAGCCGAGATCGCGCCACTGCACTCCAGCCTGGGCGACAGAGC--GAGACTCCGTCTC
>DY80
GGCCGGGCGCGGTGGCTCACGCCTGTAATCCCAGCACTTTGGGAGGCAGAGGCAGGCGGA
TCA--TGAGGT-CAGGAGATCGAGACCATCCTGGCTAACACAGTGAAACCCCGCCTCTAC
TAAAAAA--------TACAGAAAA----TTAGCCGGGCGTGGTGGCGGACGCCTGTAGTC
CCAGCTACTCGGGAGGCTGAGGCTGGAGAATGGCGTGAATCCGGGAGGCGGAGCTTGCAG
TGAGCCGAGATCGCACCGCTGCACTCCAGCCTGGGCGACAGAGC--GAGACTCCGTCTC
>DY81
GGCCGGGCGCGGTGGCTCACGCCTGTAATCCCAGCACTTTGGGAGGCAGAGGCGGGCGGA
TCA--TGAGGT-CAGTAGATCGAGACCATCCTGGCTAACACAGTGAAACCCCGCCTCTAC
TAAAAA---------TACAAAAA----ATTAGCCGGGAGCGGTGGCGGGCGCCTGTAGTC
CCAGCTACTCGTGAGGCTGAGGCAGGAGAATGGCGTGAACCCGGGAGGCGAAGCTTGCAG
TGAGCCGAGATCGTGCCACTGCACTCCAGCCTGGGCGACAGAGA--GAGACTCCGTCTC
>DY82
GGCCGGGCGCGGTGGCTCACGCCTGTAATCCCAGCACTTTGGGAGGCAGAGGTGGGCGGA
TCA--TGAGGT-CAGGAGATCGAGACCATCCTGGCTAACACAGTGAAACCCCGCCTCTAC
TAAAAA---------TACAAAAAA----TTAGCTGGGCGTGGTGGCAGGCGCCTGTAGTC
CCAGCTACTCGGGAGGCTGAGGCAGGAGAATGGCGTGAACCCGGGAGGCGGAGCTTGCAG
TGAACCGAGATCGCACCACTGCACTCCAGCCTGGGCGACAGAGC--AAGACTCCGCCTC
>DY83
GGCCGGGCGCCGTGGCTCACGCCTGTAATCCCAGCACTTTGGGAGGCAGAGGCGGGCGGA
TCA--TGAGGT-CAGGAGATTGAGACCATCCTGGCTAACACAGTGAAACCCCGCCTCTAC
TAAAAA---------TACAAAAAA----TTAGCCAGGAGTGGTGGCGGGCGCCTGTAGTC
CCAGCTACTTGGGAGGCTGAGGCAGGAGAATGGCGTGAACCCGGAAGGCGGAGCTTGCAG
TGAGCCAAGATCGCGCCACTGCACTCCAGCCTGGGCGACAGAGC--GAGACTCCGTCTC
>DY84
GGCCGGGCGCAGTGGCTCACGCCTGTAATCCCAGCACTTTGGGAGGCAGAGGCGGGCGGA
TCA--TGAGGTTCAGGAGATTGAGGCCATCCTGGCTAACACAGTGAAACCCTGCCTCTAC
TAAAAA---------TACAAAAAA----TTAGCCGGGCGTGGTGGCGGGCGCCTGTAGTC
CCAGCTACTCGGGAGGCTGAGGCAGGAGAATGGCGTGAACCCGGGAGGCGGAGCTTGCAG
TGAGCCGAGATCGCGCCACTGCACTCCAGCCTGGGCGA----GC--GAGACTCCGTCTC
>DY85
GGCCAGGCGCGGTGGCTCACGCCTGTAATCCCAGCACTTTGGGAGGCAGAGGTGGGCGGA
TCA--TGAGGT-CAGGAGATCGAGACTATCCTGGCTAACACAGTGAAACCCCGCCTCTAC
TAAAAA---------TACAAAAA----ATTAGCTGGGCGTGGTGGCGGGCGCCTGTAGTC
CCAGCTACTCGGGAGGCTGAAGCAGGAGAATGGCATGAACCCGGGAGGCGGAGCTTGCAG
TGAGCCGAGATCGCGCCACTGCACTCCAGCCTGGGCAACAGAGC--GAGACTCCGTCTC
>DY87
GGCCGGGCGCGGTGGTTCACGCCTGTAATCCCAGCAATTTAGGAGGCAGAGGCGGGCGGA
TCA--TGAGGT-CAGGAGATCGAGACCATCCTGGCTAACACAGTGAAACCCCGCCTCTAC
TAAAAA---------TACAAAAAAA---TTAGCCGGGCGTGGTGGCGGGCGCCTGTAGTC
CCAGCTACTCGGGAGGCTGAGGCAGGAGAATGGCGTGAACCCGGGAGGCGGAGCTTGCAG
CGAGCCGAGATCCCGCCACCGCACTCCAGCCTGGGCGACAGAGC--GAGACTCCGTGTC
>DY88
GGCCGGGCACGGTGGCTCACGCCTGTAATCCCAGCACTTTGGGAGGCAGAGGCAGGCGGA
TCA--TGAGGT-CAGGAGATCGAGACCATCCTGGCTAAAACAGTGAAACCCCGCCTCTAC
TAAAAA---------TACAAAAAA----TTAGCCTGGCGTGGTGGCAGGCGCCTGTAGTC
CCAGCTACTGGGGAGGCTGAGACAGGAGAATGGCGTGAACCCAGGAGGCGGAGCTTGCAG
TGAGCCGAGATCGCGCCACTGCACTCCAGCCTGGGCGACAGAGC--GAGACTCCGTCTC
>DY89
AGCTGGGCGCGGTGGCTCACGCCTGTAATCCCAGCACTTTGGGAGGCAGAGGTGGGCAGA
TCA--TGAGGT-CAGGAGATCGAGACCATCCTGGCTAACACAGTGAAACCCCGCCTCTAC
TAAAAA---------TACAAAAAA----TTAGCCGGGCGTGGTGGCGGGCGCCTGTAGTC
CCAGCTACTTGGGAGGCTGAGGCAGGAGAATGGCGTGAACCCGGGAGGCGGAGCTTGCAG
TGAGCCGAGATTGCGCCACTGCACTCCAGCCTGGGTAACAGAGC--GAGACTCCGTCTC
>DY90
GGCTGGGCGCGGTGGCTCACGCCTGTAATCCCAGCACTTTGGGAGGCAGAGGCGGGCAGA
TCA--TGAGGT-CAGGAGATCGAGACCATCCTGGCTAACCCAGTGAAACCCCGCCTCTAC
TAAAAA---------TACAAAAAA----TTAGCCGGGCGTGGTGGCGGGTGCCTGTAGTC
CCAGCTACTCGGGAGGCTGAGGCAGGAGAATGGTGTGAACCCGGGAGGCGGAGCTTGCAG
TGAGCCGAGATCGCGCCAC-GCACTCCAGCCTGGGTGACAGAGC--GAGGCTCCGTCTC
>DY91
GGCCAGGCGCGGTGGCTCACGCCTGTAATCCCAGCACTTTGGGAGGCTGAAGCGGGTCGA
TCACCTGAGGT-CAGGAGTTAGAGACCAGCCTGGACAACATGGTGAAATGCTATCTCTAC
TAAAAA---------TACAAAAA-----TTAGCCGGGC-TGATGGTGCCCACCTATAATC
CAAGCTACATGGGAAGCTGAGGCAGGAGAATCACTTGAACCTGGGAGGTGGAGGTTGCAG
TGAGCTGAGACCGTGCCATTGCA--CCAGCCTGGGCGACAGAGT--GAGACTCAGTCTC
>DY92
AGCCGGGCGTGGTGGCTCACGCCTGTAATCCCAGCACTTTGGGAGGCAGAGGCGGGCGGA
TCA--TGAGGT-CAAGAGATCGAGACCATCCTGGCTAACACAGTGAAACCCCGCCTCTAC
TAAAAA---------TACAAAAAA----TTAGCCGGGCATGGTGGCGGGCGCCTGTAGTC
CCAGCTCCTCGGGAGGCTGAGGCAGGAGAATGGCGTGAACCCGGGAGGCGGAGCTTGCAG
TGAGCCGAGATCACGCCACTGCACTCCAGCCTGGGTGACAGAGA--AAGACTCCGTCTC
>DY93
GGCTGGGCGCAGTGGCTCACACCTGTAATCCCAGCACTTTGGGAGGCAGAGGCGGGCGGA
TCA--TGAGGT-CAGGAGATCAAAACCATCCTGGCTAACACAGTGAAACCCCGCCTCTAC
TAAAAA---------TACAAAAAA----TTAGCCGGGCGTGGTGGTGGGCGCCTGTAGTC
CCAGCTACTCGGGAGGCTGAGGCAGGAGAATGGCGTGAACCCGGGAGGCGGAGCTTGCAG
TGAGCCGAGATCGCACCACTGCACTCCAGCCTGGGCGACAGAGC--AAAACTCCGTCTC
>DY94
GGCCGGGCGCGGTGGCTCACGCCTGTAATCCCAGCACTTTGGGAGGCAGAGGCGGGCGGA
TCA--TGAGGT-CAGGCGATCGAGACCATCCTGGCTAACACAGTGAAACCCCGCCTCTAC
TAAAAA---------GACAAAAAA----TTAGCCGGGCGTGGTGGCGGGTGCCTGTAGCC
CCAGCTACTCGGGAGGCTGAGGCAGGAGAATGGCGTGAACCCGGGAGGCGGAGCTTGCAG
TGAGCTGAGATCACGCCGCTGCACTCCAGCCTGGGTGACAGAGA--GAGACTCCGTCTC
>DY95
GGCCGGGTGCGGTGGCTCACGCCTGTAATCCCAGCACTTTGGGAGGCAGAGGCGGGCGGA
TCA--TGAGGT-CAGGAGATCAAGACCATCCTGGCTAACAAGGTGAAACCCCGCCTCTAC
TGAAAA---------TACAAAAAA----TTAGCCGGGCGCGATGGTGTGCGCCTGCAGTC
CCAGCTACTCGGGAGGCTGAGGCAGGAGAATGGCGTGAACCCGGGAGGCGGAGCTTGCAG
TGAGCCGAGATCGCTCCACTGCACTCCAGCCTGGGCGACAGAGC--AAGACTCCGTCTC
>DY96
AGCCGGGCGCGGTGGCTCACGCCTGTAATCCCAGCACTTTGGGAGGCAGAGGCGGGCGGA
TCA--TGAGGT-TAGGAGATCGAGACCATCCTGGCTAACATGGTGAAACCCCGCCTCCAC
TAAAAA---------TACAAAAAA----TTAGCCGGGCATGGTGGCGGGTGCCTGTAGTC
CCAGCTACTCGGGAGGCTGAGGCAGGAGAATGGCGTGAACCCGGGAGGCGGAGCTTGCAG
TGAGCCGAGATCGCATCACTGCACTCCGGCCTAGGCGACAGAGC--GAGACTCTGTCTC
>DY97
GGCCAGGCACGGTGGCTCACGCCTGTAATCCCAGCACTTTGGGAAGCAGAGGCGGGCGGA
TCA--TGAGGT-CAGGAGATCGAGACCATCCTGGCTAACACAGTGAAACCCCGCCTCTAC
TAAAAA---------TACAAAAAA----TTAGCCGGGCGTAGTGGCGGGCGCCTGTAGTC
CCAGCTACTCGGGAGGCTGAGGCAGGAGAATGGCGTGAACCCAGGAGGCGGAGCTTGCAG
TGAGGCGAGATCGC-GCCCTGCACTCCAGCCTGGGCGACAGAGC--GAGACTCCGTCTC
>DY98
--------------------GCCTGTAATCCCAGCACTTTGGGAGGCAGAGGCGGGCGGA
TCA--TGAGGT-CAGGAGATCGAGACCATCCTGGCTAACACAGTGAAACCCCGCCTCTAC
TAAAAA---------TACAAAAA----ATTAGCCGGGCGTGGTGGCGGGCGCCTGTAGTC
CCAGCTACTCGGGAGGCTGAGGCAGGAGAATGGCGTGAACCCGGGAGGCGGAGCTTGCAG
TGAGCCGAGATCGCGCCACTGCACTCCAGCCTGGGCGACAGAGC--GAGACTCCGTCTC
>DY99
GGCCGGGCGCGGTGGCTCACGCCTGTAATCCCAGCACTTTAGGAGGCAGAGGCAGGCGGA
TCA--TGAGGT-CAGGAGATCGAGACCATCCTGGCTAACACAGTGAAACCCCGCCTCTAC
TAAAAA---------TACAAAAA--A--TTAGCCGGGCATGGTGGCGGGTGCCTGTAGTC
CCAGCTACTTGGGAGGCTGAGGCAGGAGAATGGCGTGAACCCGGGAGGTGGAGCTTGCAG
TGAGCCGAGATTGTGCCACTGCACTCCAACCTGGGTGACAGAGC--GAGACTCCGTCTC
>DY100
GGCCGGGCACGGTGGCTCACGCCTGTAATCCCAGCACTTTGGGAGGCAGAGGCAGGCGGA
TCA--TGAGGT-CAGGAGATCCAGACCATCCTGGCTAACACAGTGAAACCCCGCCTCTAC
TAAAAA---------TACAAAAAA----TTAGCCGGGCATGGTGTTGGGCGCCTGTAGTC
CCAGCTACTCGGGAGGCTGAGGCAGGAGAATGGCGTGAACCCAGGAGGCGGAGCTTGCAG
TGAGCCGAGATCACGCCACTGCACTCCAGCCCGGGTGACAGAGC--GAGACTCCGTCTC
>DY102
GGCCGGGCGCGGTGGCTCACGCCTGTAATCCCAGCACTTCGGGAGGCAGAGGAGGGCGGA
TCA--TGAGGT-CAGGAGATCGAGACCATCCTGGCTAACACAGTGAAACCCCGCCTCTAC
TAAAAAAAAAAAAAATACAAAAAA----TTAGCCGGGCGTGGTGGCAGGCACCTGTAGTC
CCAGCTACTCGGGAGGCTGAGGTAGGAGAATGGCGTGAACCCAGGAGGCAGAGCTTGCAG
TGAGCCAAGATTGCGCCACTGCACTCCAGCCTGGGCGACAGAGC--AAGACTCCGTCTC
>DY103
GACCGGGCGCGGTGGCTCACGCCTGTAATCCCAGCACTTTGGGAGGCAGAGGTGGGCGGA
TCA--TGAGGT-CAGGAGATCAAGACCATCCTGGCTAACACAGTGAAACCCCGCCTCTAC
TAAAAA---------TACAAAAAAAAAATTAGCCGGATGAGGTGGCGGGCACCTGTAGTC
CCAGCTACTCGGGAGGCTGAGGCAGGAGAATGGCGTGAACCCGGGAGGCGGAGCTTGCAG
TGAGCCGAGATTGTGCCACTGCACTCCAGCCTGGGCGACAGAGC--GAGACTCCGTTTC
>DY104
GGCCGGGCTCGGTGGCTTACGCCTGTAATCCCAGCACTTTGGGAGGCAGAGGCGGGTGGA
TCA--TGAGGT-CAGGAGATCGAGACCATCCTGGCTAACACAGTGAAACCCCGCCTCTAC
TAAAAA---------TACAAAAA----ATTAGCCGGGCATGGTGGCGGGCGCCTGTAGTC
CCAGCTACTCGGGAGGCTGAGGCAGGAGAATGGCGTCAACCCAGGAGGCGGAGCTTGCAG
TGAGCCGAGATTGCGCCACTGCACTCCAGCCTGGACGACAGAACAAGAGACTCCATCTC
>DY105
GGCTGGGCGCGGTGGCTCATGCCTGTAATCCCAGCACTTTGGGAGGCAGAGGTGGGCAGA
TCA--TGAGGT-CAGGAGATCGAGACCATCCTGTGTAACACAGTGAAACCCCGCCTCTAC
TAAAAA---------TACAAAAAA----TTAGCCGGGCGTGGTGGCGGGCGCCTGTAGTC
CCAGCTACACGG-AGGCTGAGGCAGGAGAATGGCGTGAACCCGGGAGACGGAGCTTGCAG
TGCGCCGAGATCACGCCACTGCACTCCAGCCTGGGCGACAGAGC--GAGACTCCGTCTC
>DY106
GGCCGGGCGCGGTGGCTCCCGCCTGTAATCCCAGCACTTTGGGAGGCAGAGGCGGGCGGA
TCA--TGAGGT-CAGCAGATCGAGAC-ATCCTGGCTAACACAGTGAAACCCCGCCTCTAC
TAAAAA---------TACAAAAAA----TTAGCCGG-CGTGGTG-CGGGCGCCTGTAGTC
CCAGCTACTCGGGAGGCTGAGGCAGGAGAATGGCGTGAACCCGGGAGGCGGAGCTTGCAG
TGAGCCGAGATCACACCACTGCCATCCAGCCTGGGCGGCAGAGC--GAGACTCCATCTC
>DY107
GGTCGGGTGCGGTGGCTCACGCCTGTAATCCCAGCACTTTGGGAGGCAGAGGCGGGCAGA
TCA--TGAGGT-CAGGAGACCGAGACCATCCTGGCTAACACAGTGAAACCCCGCCTCTAC
TGAAAA---------TACAAAAAAAA-ATTAGCCGGGCGTGGTAGCGGGCGCCTGTAATC
CCAGCTACTCTGGAGGCTGAGGCAGGAGAATGGCGTGAACCCGGGAGGCGGAGCTTGCAG
TGAGCCGAGATCGCACCACTGCACTCTAGCCTGGGCGACAGAGC--GAAACTCCGTCTC
>DY109
GGCCGGGCGTGGTGGCTCACACCTGTAATCCCAGCACTTTGGGAGGCAGAGGCGGGCGGA
TCA--TGAGGT-CAGGAGATCGAGACCATCCTGGCTAACACAGTGAAACCCCGCCTCTAC
TAAAAA---------TACACA----AAATTAGCCGGGCGTGGTAGCGGGCACCTGTAGTC
CCAGCTACTCGGGAGGCTGAGGCAGGAGAATGGCATGAACCCGGGAGGCGGAGCTTGCAG
TGAGCCAAGATAGTGCCACTGCGCTCCAGCCTGGGAGACAGAGC--GAGACTCCGTCTC
>DY110
GGCCGGACGCGGTGGCTCATGCCTGTAATCCCAGCACTTTGGGAGGCAGAGGCGGGCGGA
TCA--TGAGGT-CAGGAGATCGAGACCATCCTGGCTAACACAGTGAAACCCCACCTCTAC
TAAAAA---------TACAAAAAA----TTAGCCGGGCTTGGTGGCCAGCACCTGTAGTC
CTAGCTACTCGGGAGGCTGAGGCAGGAGAATGGTGTGAACCCGGGAGGCAGAGCTTGCAG
TGAGCCGAGATTGCGCCACTGCACTCCAGCCTGGGCGACAGAGC--GAGACTCTGTCTC
>DY112
GGCCGGGCGCGGTGGCTCACGCCTGTAATCCCAGCACTTTGGGAGGCAGAGGCGGGCGGA
TCA--TGAGGT-CAGGAGATCGAGACCATCCTGGCTAACACAGTGAAACCCCGCCTCTAC
TAAAAA---------TACAAAAAA----TTAGCCGGGCGTCGTGGCGGGCGCCTGTAGTC
CCAGCTACTCGGGAGGCTGAGGCAGGAGAATGGCGTGAACCCGGGAGGCGGAGCTTGCAG
TGAGCCGAGATCCCGCCG-------------------ACAGAGC--GAGACTCCGTCTC
>DY115
GGCTGGGCGCGGTGGCTCACGCCTGTAATCCCAGCACTTTGGGAGGCAGAGGCGGGCGGA
TCA--TAAGGT-CAGGAGATCGAGATCATCGTGGCTAACACAGTGAAACCCCGCCTCTAC
TAAAAA---------TACAAAAAA----TTAGCCAG------------GCGCCTGTAGTC
CCAGCTACTCGGGAGGCTGAGGCAGGAGAATGGCGTGAACCCGGGAGGTGGAGCTTGCAG
TGAGCCGAGATCGCGCCACTGCACTCCAGCCTGGGCGACAGAGC--GAGACTCCGTCTC
>DY118
GGCCGGGCGCAGTGGCTTATGCCTGTAATCCCAGCACTTTGGGAGGCAGAGGCAGGCGGA
TCA--TGAGGT-CAGGAGATCGAGACCATCCTGGCTAACACAGTGAAACCCCGCCTCTAC
TAAAAA---------TACAAAAA--AAATTAGCCGGGCGTGGTGGTGGGAGCCTGTAGTC
CCAGCTACTCGGGAGGCTGAGGCAGGAGAATGGCATGAACCCGGGAGGCGTAGCTTGCAG
TGAGCCGAGATTGTGCCACTGCACTCCAGCCTGGGCAACAGAAT--GAGACTCCGTCTC
>DY124
AGCCGGGCGCGGTGGCTCATGCCTGTAATCCCAGCACTTTGGGAGGCTGAGGCAGGCGGA
TCA--TGAGGT-CAGGAGATGGAGACCATCTTGGCTAACACAGTGAAACCCCGCCTCTAC
TAAAAA---------TACAAAAAA----TTAGCCGGGCATGGTGGGGGGCACCTGTAGTC
CCAGCTACTTGGGAGGCTGAGGCAGGAGAATGGCGTGAACGTGGGAGGCGGAGCTTGCAG
TGAACCGAGATCACGCCACTGCACTCTAGCCTGGGCGACAGAGC--GAGACTCGGTCTC
>DY125
AGCCGGGCATGGTGGCTCACACCTGTAATCCCAGAACTTTGGGAGGCTGAGGTGGGCAGA
TCA--CGAGGT-CAGGAGTTGGAGACCA---------ACATGGTGAAATCCCATCTGTAC
TAAAAA---------TACAAAAA-----TTAGCCGGGCATGGTGGCAGGCACCTGTAATC
CCAGCTACTCAGGAGGCTGAGGCAGGGGAATCACTTGAACCCGGGAGGCAGAGGTTGCAG
TGAGCCAAGATCGCACCATTGCACTCCAGCCTGGGCGACAGAGT--AAGACTCCATCTC
>DX130
TGCCAGGCACGGTGGCTCACGCCTGTAATCCCAGCACTTTGGGAGGCAGAGGCGGGCGGA
TCA--TGAGGT-CAGGAGATTGAGACCATCCTTGCTAACACAGTGAAACCCCGCCTCTAC
TAAAAA---------TACAAAAAA----TTAGCCGGGCGTGGTGGCAGGCACCTGTAGTC
CCAGCTACTGGGGAGGCTGGGGCAGGAGAATGGCGTGAACCCAGGAGGCGGAGCTTGAAG
TGAGCTGAGATTGCGCCACTGCACTCCAGCCTGGGTGACAGAGC--AAGACTCAGTCTC
>DY131
GGCCGGGCGCGGTGGCTCACGCCTGTAATCCCAGCACTTTGGGAGGCTGAGGCGGGCGGA
TCA--TGAGGT-CAGGAGATAGAGACCATCCTGGCTAACACAGTGAAACCCCGCCTCTAC
TAAAAA---------TACAAAAAA----TCAGCCGGCCGTGGTGGCGGGCGCCTGTAGTC
CCAGCTACTCGGGAGGCTGAGGCAGGAGAATGGCGTGAACCCAGGAGGCGGAGCTTGCAG
TGAGCCGAGATCCCACCG-------------------ACAGAGC--GAGACTCCGTCTC
>DY140
GGCCGGGCACGGTGGCTCACGCCTGTAATCCCAGCACTTTGGAAGGCTGAGGTGGGCGGA
TCA--TGAGGT-CAGGAGATGGAGACCATCCTGGCTAACACAGTGAAACCCCGCCTCTAC
TAAAAA---------TACAAAAAA----TTAGCCAGGCGTGGTGGTGGGCGCCTGTAGTC
CCAGCTACTCAGGAGGCTGAGGCAGAAGAATGGCGTGAACCCGGGAGGTGAAGCTTGCAG
TGAGCCAAGATCATGCCACTGCACTCCAGCCTGGGCAACAGAGC--AAAACTCTGTCTC
>DY142
GGCCAGGCGAGGTGGCTCATGCCTGTAATCCCAGCACTTTGGGAGGCTGAGATGGGCGGA
TCA--TGAGAT-CAAGAGATCGAGACCATCCTGGCTAACACAGTGAAACCCCGCCTCTAC
TAAAAA---------TACAAAAAAA---TTAGCTGGGCATGGTGGTGGGCATCTGTAGTC
CCAGCTACTCGGGAGGCTTAGGCAGGAGAATGGTGTGAACCCGGGAGGTGGAGCTTGCAG
TGAGCCAAGATCACGCCACTGCACTCCAGCCTGGGCGCCAGAAC--AAGACTCCATCTC
