# Supplementary material for: Source gene composition and gene conversion of the AluYh and AluYi lineages of retrotransposons
Source: BMC Evol Biol. 2009 May 14;9:102. doi: 10.1186/1471-2148-9-102 (PMC2686708; doi:10.1186/1471-2148-9-102)
Supplement: Additional file 3 — Alignment of AluYh3a1 elements in chimpanzees. An alignment of all AluYh3a1 elements present in the complete chimpanzee genome sequence. [file 1471-2148-9-102-S3.zip › Chimp AluYh3a1.fas]

>DC1
GGCCGGGCGCGGTGGCTCACGCCTGTAATCCCAGCACTTTGGGAGGCAGAGGCGGGCGGATCATGAGGTCAGGAGATCGAGACCATCCTGGCTAACACAGTGAAACCCCGCCTCTACTAAAAATACAAAAAA--TTAGCCGGGCGTGGTGGCGGGCGCCTGTAGTCCCAGCTACTCGGG-AGGCTGAGGCAGGAGAATGGCGTGAACCCGGGAGGCGGAGCTTGCAGTGAGCCGAGATCGCGCCACTGCGC--TCCAGCCTGGGCGACAGAGCGAGACTCCGTCTC
>DC2
GGCCGGGCGCGGTGGCTCACGCCTGTAATCCCAGCACTTTGGGAGGCAGAGGCGGGCGGATCATGAGGTCAGGAGATCGAGACCATCCTGGCTAACACAGTGAAACCCCGCCTCTACTAAAAATACAAAAAA--TTAGCCGGGCGTGGTGGCGGGCGCCTGTAGTCCCAGCTACTCGGG-AGGCTGAGGCAGGAGAATGGCGTCAACCCGGGAGGCGGAGCTTGCAGTGAGCCGAGATCGCGCCACTGCAC--TCCAGCCTGGGCGACAGAGCGAGACTCCGTCTC
>DC4
GGCCGGGCGCGGTGGCTCACGCCTGTAATCCCAGCACTTTGGGAGGCCGAGGCGGGCGGATCATGAGGTCAGGAGATCGAGACCATCCTGGCTAACACAGTGAAACCTCGCCTCTACTAAAAATACAAAAAAA-TTAGCCGGGCGTGGTGGCGGGCGCCTGTAGTCCCAGCTACTCGGG-AGGCTGAGGCAGGAGAATGGCGTGAACCCGGGAGGCGGAGCTTGCAGTGAGCCGAGATCGCGCCACTGCAC--TCCAGCCTGGGCGACAGAGCGAGACTCCGTCTC
>DC5
TGCCGGGCGCGGTGGCTCACGCCTGTAATCCCAGCACTTTGGGAGGCAGAGGCGGGCGGATCATGAGGTCAGGAGATCGAGACCATCCTGGCTAACACAGTGAAACCCCGCCTCTACTAAAAATACAAAAAA--TTAGCCGGGCGTGGTGGCGGGCGCCTGTAGTCCCAGCTACTCGGG-AGGCTGAGGCAGGAGAATGGCGTGAACCCTGGAGGCGGAGCTTGCAGTGAACCGAGATCGCGCCACTGCAC--TCCAGCCTGGGCGACAGAGCGAGACTCCGTCTC
>DC6
GGCCGGGCGCGGTGGCTCATGCCTGTAATCCCAGCACTTTGGGAGGCAGAGGCGGGCGGATCATGAGGTCAGGAGATCGAGACCATCCTGGCTAACACAGTGAAACCCCGCCTCTACTAAAAATACAAAAAA--TTAGCCGGGCGTGGTGGCAGGCGCCTGTAGTCCCAGCTACTCGGG-AGGCTGAGGCAGGAGAATGGCGTGAACCCGGGAGGCGGAGCTTGCAGTGAGCCGAGATCGCGCCACTGCAC--TCCAGCCTGGGCGACAGAGCGAGACTCCATCTC
>DC7
GGCCCGGCGCGGTGGCTCACGCCTGTAATCCCAGCACTTTGGGAGGCAGAGGCGGGCGGATCATGAGGTCAGGAGATCGAGACCATCCTGGCTAACACAGTGAAACCCCGCCTCTACTAAAAATACAAAAAA--TTAGCCAGGCGTGGTGGCGGGCGCCTGTAGTCCCAGCTACTCGGG-AGGCTGAGGCAGGAGAATGGCGTGAACCCGGGAGGCGGAGCTTGCAGTGAGCCAAGATCGCGCCACTGCAC--TCCAGCCTGGGCGACAGAGCGAGACTCCGTCTC
>DC8
GGCCCGGCGCGGTGGCTCACGCCTGTAATCCCAGCACTTTGGGAGGCAGAGGCGGGCGGATCATGAGGTCAGGAGATCGAGACCATCCTGGCTAACACAGTGAAACCCCGCCTCTACTAAAAATACAAAAAA--TTAGCCAGGCGTGGTGGCGGGCGCCTGTAGTCCCAGCTACTCGGG-AGGCTGAGGCAGGAGAATGGCGTGAACCCGGGAGGCGGAGCTTGCAGTGAGCCAAGATCGCGCCACTGCAC--TCCAGCCTGGGCGACAGAGCGAGACTCCGTCTC
>DC9
GGCCGGGCGCGGTGGCTCACGCCTGTAATCCCAGCACTTTGGGAGGCAGAGGCGGGCGGATCATGAGGTCAGGAGATCGAGACCATCCTGGCTAACACGGTGAAACCCCGCCTCTACTAAAAATACAAAAAA--TTAGCTGGGCGTGGTGGCGGGCGCCTGTAGTCCCAGCTACTCGGG-AGGTTGAGGCAGGAGAATGGCGTGAACCCGGGAGGCGGAGCTTGCAGTGAGCCGAGATCGCGCCACTGCAC--TCCAGCCTGGGCGACAGAGCGAGACTCCGTCTC
>DC10
GGCCGGGCGCGGTGGCTCACGCCTGTAATCCCAGCACTTTGGGAGGCAGAGGCGGGCAGATCATGAGGTCAGGAGATCGAGACCATCGTGGCTAACACGGTGAAACCCCGCCTCTACTAAAAATACAAAAAA--TTAGCCGGGCGTGGTGGCGGGCGCCTGTAGTCCCAGCTACTCGGG-AGGCTGAGGCAGGAGAATGGCGTGAACCCGGGAGGCGGAGCTTGCAGTGAGCCGAGATCGCGCCACTGCAC--TCCAGCCTGGGCGACAGAGCGAGACTCCATCTC
>DC11
GGCCGGGCGCGGTGGCTCACGCCTGTAATCCCAGCACTTTGGGAGGCAGAGGCGGGCGGATCATGAGGTCAGGAGATCGAGACCATCCTGGCTAACACGGTGAAACCCCGCCTCTACTAAAAATACAAAAAA--TTAGCCGGGCGTGGTGGCGGGCGCCTGTAGTCCCAGCTACTCAGG-AGGCTGAGGCAGGAGAATGGCGTGAACCCGGGAGGCAGAGCTTGCAGTGAGCCGAGATCGCGCCACTGCAC--TCCAGCCTGGGCGACAGAGCGAAACTCCGTCTC
>DC12
GGCCGGGCGCAGTGGCTCACGCCTGTAATCCCAGCACTTTGGGAGGCAGAGGCGGGCGGATCATGAGGTCAGGAGATCGAGACCATCCTGGCTAACACAGTGAAACCCCGCCTCTACTACAAATACAATAAA--TTAGCCGGGCGTGGTGGCGGGCGCCTGTAGTCCCAGCTACTCGGG-AGGCTGAGGCAGGAGAATGGCGTGAACCCGGGAGGCGGAGCTTGCAGTGAGCCGAGATCGCGCCACTGCAC--TCCAGCCTGGGCGACAGAGCAAGACTCCGTCTC
>DC13
GGCCGGGCGCGGTGGCTCATGCCTGTAATCCCAGCACTTTGGGAGGCAGAGGCGGGCGGATCATGAGGTCAGGAGATCGAGGCCATCCTGGCTAACACAGTGAAACCCCGCCTCTACTAAAAATACAAAAAA--TTAGCCAGGCGTGGTGGCGGGCGCCTGTAGTCCCAGCTACTCGGG-AGGCTGAGGCAGGAGAATGGCGTGAACCCGGGAGGCGGAGCTTGCAGTGAGCCGAGATCGCGCCACTGCAC--TCCAGCCTGGGCGACAGAGCGAGACTCTGTCTC
>DC14
GGCCGGGCGCGGTGGCTCACGCCTGTAATCCCAGCACTTTGGGAGGCAGAGGCGGGCGGATCATGAGGTCAGGAGATCGAGACCATCCTGGCTAACACAGTGAAACCCCGCCTCTACTAAAAATACAAAAAA--TTAGCCGGGCGTGGTGATGGGCGCCTGTAGTCCCAGCTACTCAGG-AGGCTGAGGCAGGAGAATGGCGTGAACCCGGGAGGCGGAGCTTGCAGTGAGCTGAGATCGCGCCACTGCAC--TCCAGCCTGGGCGACAGAGCGAGACTCCGTCTC
>DC15
GGCCGGGCGCGGTGGCTCACACCTGTAATCCCAGCACTTTGGGAGGCAGAGGCGGGCGGATCATGAGGTCAGGAGATCGAGACCATCCTGGCTAACACAGTGAAACCCCACCTCTACTAAAAATACAAAAAAA-TTAGCCGGGCGTGGTGGCGGGCGCCTGTAGTCCCAGCTCCTCGGG-AGGCTGAGGCAGGAGAATGGCGTGAACCCGGGAGGCGGAGCTTGCAGTGAGCCGAGATCGTGCCACTGCAC--TCCAGCCTGGGCGACAGAGCGAGACTCCGTCTC
>DC16
GGCCGGGCGCGGTGGCTCACGCCTGTAATCCCAGCACTTTGGGAGGCAGAGGCGGGTGGATCATGAGGTCAGGAGATCGAGACCATCCTGGCTAACACAGTGAAACCCCGCCTCTACTAAAAATACAAAAAA--TTAGCCGGGCGTGGTGGTGGGCGCCTGTAGTCCCAGCTACTCGGG-AGGCTGAGGCAGGAGAATGGCGTGAACCCGGAAGGAGGAGCTTGCAGTGAGCCGAGATCGCGCCACTGCAC--TCCAGCCTGGGCGACAGAGCGAGACTCCATC--
>DC17
GGCCAGGCGCGGTGGCTCACGCCTGTAATCCCAGCACTTTGGGAGGCAGAGGCGGGCGGATCATGAGGTCAGGAGATCGAGACGATCCTGGCTAACACAGTGAAACCCCGCCTCTACTAAAAATACAAAAAA--TTAGCCGGGCGTGGTGTCGGGCGCCTGTAGTCCCAGCTACTCGGG-AGGCTGAGGCAGGAGAATGGCGTGAACCCGGGAGGCGGAGCTTGCAGTGAGCCGAGATCGCGCCACTGCAC-CCCAGCCTGGGCGACAGAGCAGAGACTCCGTCTC
>DC18
GGCCGGGCGCGGTGGCTCATGCCTTTAATCCCAGCACTTTGG-AGGCAGAGGCGGGCGGATCATGAGGTCAGGAGATCGAGACCATCCTGGCTAACACAGTGAAACCCTGCCTCTACTAAAAATACAAAAAA--TTAGCCGGGTGTGGTGGCGGGCGCCTGTAGTCCCAGCTACTCGGG-AGGCTGAGGCAGGAGAATGGCGTGAACCCGGGAGGCGGAGCTTGCAGTGAGCCGAGATCGCGCCACTGCAC--TCCAGCCTGGGCGACAGAGCGAGACTCCGTCTC
>DC19
GGCCGGGCGCGGTGGCTCATGCCTGTAATCCCAGCACTTTGGGAGGCAGAGGCGGGCAGATCATGAGGTCAGGAGATCAAGACCATCCTGGCTAACACAGTGAAACCCCGCCTCTACTAAAAATACAAAAAA--TTAGCCGGGCGTGGTGGCGGGCGCCTGTAGTCCCAGCTACTCAGG-AGGCTGAGGCAGGAGAATGGCGTGAACCCCGGAGGCGGAGCTTGCAGTGAGCCGAGATCGCGCCACTGCAC--TCCAGCCTGGGCGACAGAGCGAGACTCCGTCTC
>DC20
GGCTGGGCGCGGTGGCTCACGCCTGTAATCCCAGCACTTTGGGAGGCAGAGGCGGGCGGATCATGAGGTCAGGAGATCGAGACCATCCTGGCTAACACAGTGAAACCCCGCCTCTACTAAAAATACAAAAAA--TTAGCCGGGCGTGGTGGCGGGCGCCTGTAGTCCCAGCTACTCGTG-AGGCTGAGGCAGGAGAATGGCGTGAACCCGGGAGGTGGAGCTTGCAGTGAGCCGAGATTGCGCCACTGCAC--TCCAGCCTGGGCGACAGAGCGAGACTCCATCTC
>DC21
GGCCGGGCGCGGTGGCTCATGCCTGTAATCCCAGCACTTTGGGAGGCAGAGGCGGGCGGATCATGAGGTCAGGAGATCGAGACCATCCTGGCTAACAAAGTGAAACACCGCCTCTACTAAAAATACAAAAAA--TTAGCCGGGCGTGGTGGCGGGCGCCTGTAGTCCCAGCTACTAGGG-AGGCTGAGGCAGGAGAATGGCGTGAACCCGGGAGGCAGAGCTTGCAGTGAGCCGAGATCGCGCCACTGCAC--TCCAGCCTGGGCGACAGAGCGAGACTCCGTCTC
>DC22
GGCCGGGCGCGGTGGCTCACGCCTGTAATCCCAGCACTTTGGGAGGCAGAGGCGGGCGGATCATGAGGTCAGGAAATCGAGACCATCCTGGCTAACACAGTGAAACCCCGCCTCTACTAAAAATACAAAAAA--TTAGCCGGGCGTGGTGGCGGGCGCCTGTAGCCCCAGCTACTCGGG-AGGCTGAGGCAGGAGAATGGCGTGAACCCGGGAGGCAGAGCTTGCAGTGAGCCGAAATCGCGCCACTGCAC--TCCAGCCTGGGTGACAGAGCGAGACTCCGTCTC
>DC23
GGCCGGGCGCGGTGGCTCACGCCTGTAATCCCAGCACTTTGGGAAGCAGAGGCGGGCGGATCATGAGGTCAGGAGATCGAGACCATCCTGGCTAACACAGTGAAACCCCGCCTCTACTAAAAATACAAAAAA--TTAGCCGGGCATGGTGGCGGGCGCCTGTAGTCCCAGCTACTCGGG-AGGCTGAGGCAGGAGAATGGCGTGAACCCAGGAGGCGGAGCTTGCAGTGAGGCGAGATCGCGCCACTGCAC--TCCAGCCTGGGCGACAGAGCGAGACTCTGTCTC
>DC24
GGCCGGGCACGGTGGCTCACGCCTGTAATCTCAGCACTTTGGGAGGCAGAGGCGGGCGGATCATGAGGTCAGGAGATCGAGACCATCCTGGCTAACACAGTGAAACCCCGCCTCTACTAAAAATACAAAAAA--TTAGCCGGGCGTGGTGGCGGGCGCCTGTAGTCCCAGCTACTCGGG-AGGCTGAGGCAGGAGAATAGCGTGAACCCGGGAGGCGGAGCTTGCAGTGAGCCGAGATCGGGCCACTGCAC--TCCAGCCTGGGTGACAGAGCGAGACTCCGTCTC
>DC25
GGCCTGGCGCGGTGGCTCACGCCTGTAATCCCAGCACTTTGGGAGGCAGAGGCGGGCGGATCATGAGGTCAGGAGATCGAGACCATCCTGGCTAACACAGTGAAACCCCGCCTCTACTAAAAATACAAAAAA--TTAGCCGGGCGTGGTGGCGGGCGCCTGTAGTCCCAGCTACTCGGG-AGGCTGAGGCAGGAGAATGGCGTGAACCTGGGAGGTGGAGCTTGCAGTGAGCCGAGATTGCGCCACTGCGC--TCCAGCCTGGGCGACAGAGCGAGACTCCGTCTC
>DC26
--CCGGGCGCGGTGGCTCACGCCTGTAATCCCAGCACTTTGGGAGGCAGAGGCGGGCGGATCATGAGGTCAGGAGATCGAGACCATCCTGGCTAACACGGTGAAACCCCGCCTCTACTAAAAATACAAAAAA--TTAGCCGGGCGTGGTGGCGGGCGCCTGTAGTCCCAGCTACTCGGG-AGGCTGAGGCAGGAGAATGGCGTGAACCTGGGAGGCGGAGCTTGCAGTGAGCCGAGATCACGCCACTGCACACTCCAGCCTGGGCGACAGAGCGAGACTCCATCTC
>DC27
GGCCGGGCCCGGTGGCTCACGCCTGTAATCCCGGCACTTTGGGAGGCAGAGGCGGGCGGATCATGAGGTCAGGAGATCGAGACCATCCTGGCTAACACAGTGAAACCCCGCCTCTACTAAAAATACAAAAAA--TTAGCCGGGCGTGGTGGCGGGCGCCTGCAGTCCCAGCTACTCAGG-AGGCTGAGGCAGGAGAATGGCGTGAACCCAGGAGGCGGAGCTTGCAGTGAGCCGAGATCGCGCCACTGCAC--TCCAGCCTGGGCAACAGAGCGAGACTCCGTCTC
>DC28
GGCCGGGTGCGGTGGCTCATGCCTGTAATCCCAGCACTTTGGGAGGCAGAGGCGGGCGGATCATGAGGTCAGGAGATCGAGACCATCCTGGCTAACACAGTGAAACCCCGCCTCTACTAAAAATACAAAAAA--TTAGCCGGGCGTGGTGGCGGGCGCTTGCAGTCCCAGCTACTCGGG-AGGCTGAGGCAGGAGAATGGCGTGAACCCGGGAGGCGGAGCTTGCAGTGAGCCGAGATCGCGCCACTGCAC--TCCAGCCTGGGCGACAGAGCAAGACTCTGTCTC
>DC29
GGCCAGGCACGGTGGCTCACGCCTGTAATCCCAGCACTTTGGGAGGCAGAGGCGGGTGGATCATGAGGTCAGGAGATCGAGACCATCCTGGCTAACACAGTGAAACCCCGCGTCTACTAAAAATACAAAAAA--TTAGCCGGGCGTGGTGGCGGGCGCCTGTAGCCCCAGCTACTCGGG-AGGCTGAGGCAGGAGAATGGCGTGAACCCGGGAGGCGGAGCTTGCAGTGAGCCGAGATTGCATCGCTGCAC--TCCAGCCTGGGCGACAGAGCGAGACTCTGTCTC
>DC31
AGCCGGGCGCAGTGGCTCATGCCTGTAATCCCAGCACTTTGGGAGGCAGAGGCGGGCGGATCATGAGGTCAGGAGATCGAGACCATCCTGGCTAACACAGTGAAACCCCACCTCTACTAAAAATACAAAAAA--TTAGCCGGGCGTGGTGTCGGGCGCCTGTAGTCCCAGCTACTCGGG-AGGCTGAGGCAGGAGAATGGCGTGAACCCGGGAGGTGGAGCTTGCAGTGAGCCGAGATCGTGCCACTGCAC--TCCAGCCTGGGCGACAGAGCGAGACTCCGTCTC
>DC32
TGCCGGGCGCGGTGGCTCACGCCTTTAATCCCAGCACTTTGGGAGGCAGAGGCGGGCGGATCATGAGGTCAGGAGATCGAGACCATCCTGGCTAACACAGTGAAACCCCGCCTCTACTAAAAATACAAAAAA--TTAGCCAGGCGTGGTGGCGGGCGCCTGTAGTCCCAGCTACTGGGG-AGGCTGAGGCAGGAGAATGACGTGAACCCGGGAGGTGGAGCTTGCAGTGAGCCGAGATCGCGCCACTGCAC--TCCAGCCTGGGCGACAGAGCAAGACTCCGTCTC
>DC33
GGCCAGGCGCGGTGGCTCACGCCTGTAATCCCAGCACTTTGGGAGGCAGAGGCGGGCGGATCATGAGGTCAGGAGATCGAGGCCATCCTGGCCAACACAGTGAAATCCCGCCTCTACTAAAAATACAAAAAA--TTAGCCGGGCGTGGTGGCGGGGGCCTGTAGTCCCAGCTACTCGGG-AGGCTGAGGCAGGAGAATGGCGTGAACCCGGGAGGCAGAGCGTGCAGTGAGCCGAGATCGCGCCACTGCAC--TCCAGCCTGGGCGACAGAGCGAGACTCCGTCTC
>DC34
GGCCGGGCGTGGTGGCTCACGCCTGTAATCTCAGCACTTTGGGAGGCAGAGGCGGGCGGATCATGAGGTCAGGAGATCGAGACCATCCTGGCTAACACAGTGAAACCCCGCCTCTACTAAAAATACAAAAAA--TTAGCTGGGCGTGGTGGCAGGCACCTGTAGTCCCAGCTACTCGGG-AGGCTGAGGCAGGAGAATGGCGTGAACCCGGGAGGCGGAGCTTGCAGTGAGCCGAGAGCGCGCCACAGCAC--TCCAGCCTGGGCGACAGAGCGAGACTCCGTCTC
>DC35
GGCCAGGCGCGGTGGCTCACGCCTGTAATCCCAGCACTTTGGGAGGCAGAGGCGGGTGGATCATGAGGTCAGGAGATCGAGACCATCCTGGCTAACACAGTGAAACCCTGCCTCTACTAAAAATACAAAAAA--TTAGCCAGGCTTGGTGGCGGGCGCCTCTAGTCCCACCTACTCGGG-AGGCTGAGGCAGGAGAATGGCGTGAACCCGGGAGGCGGAGCTTGCAGTGAGCCGAGATCGCGCCACTGCAC--TCCAGCCTGGGCGACAGAGCGAGACTCCATCTC
>DC36
GGCCGGGCGCGGTGGCTCACGCCTGTAATCCCAGCACTTTGGGAGGCAGAGGTGGGCGGATCATGAGGTCAGTAAATCGAGACCATCCTGGCTAACACAGTGAAACCCCGCCTCTACTAAAAATAGAAAAAA--TTAGCCGGGCGTGGTGGCGGGCGCCTGTAGTCCCAGCTACTGGTG-AGGCTGAGGCAGGAGAATGACGTGAACCCGGGAGGCGGAGCTTGCAGTGAGCCGAGATCGCGCCACTGCAC--CCCAGCCTGGGCGACAGAGCGAGACTCCGTCTC
>DC38
GGCCGGGCGTGGTGGCTCACGCCTGTAATCCCAGCACTTTGGGAGGCTGAGGCGGGCGGATCATGAGGTCAGGAGATCGAGACCATCCTGGCTAACACAGTGAAACCCCGCCTCTACTAAAAATACAAAAAAC--TAGCCGGACGTGGTGGTGGGCGCCTGTAGTCCCAGCTACTCGGG-AGGCTGAGGCAGGAGAATGGCATGAGCCCGGGAGGTGGAGCTTGCAGTGAGCCGAGATCGCGCCACTGCAC--TCCAGCCTGGGCGACAGAGCGAGACTCCGTCTC
>DC39
GGCCGGGCGCGGTGGCTCACGCCTTTAATCCCAGAACTTTGGGAGGCAGAGGCGGGCGGATCATGAGGTCAGGAGATCGAGACCATCCTGACTAACACAGTGAAACCCCGCCTCTACTAAAAATACAAAAAA--TTACCCGGGCGTGGTGGCGGGCGCCTGTAGTCCCAGCTACTCGGG-AGGCTGAGGCAGGAGAATGGCGTGAACCCGGGAGGCGGAGCTTGCAGTGAAGGGAGATCGCGCCACTGCAC--TCCAGCCTGGGCGACAGAGTGAGACTCCGTCTC
>DC40
CGCCGGGCGCGGTGGCTCACGCCTGTAATCCCAGCACTTTGGGAGGCAGAGGCAGGCGGATCATGAGGTCAGGAGATCAAGACCATCCTGGCTAACACAGTGAAACCCCGCCTCTACTAAAAATACAAAAAAA-TTAGCCGGGCGTGGTGGCGGGCGCCTGTAGTCCCAGCTACTCGGG-AGGCTGAGGCTGGAGAATGGCGTGAACCCGGGAGGCAGAGCTTGCAGTGAGCCGAGATCGCGCCGCTGCAC--TCCAGCCTGGGCGACACAACGAGACTCCGTCTC
>DC42
GGCCGGGCGCGGTGGCTCACGCCTGTAATCCCAGCACTTTGGGAGGCAGAGGCGGGCGGATCATGAGGTCAGGAGATCGAGACCATCCTGGCTAACACAGTGAAACCTCGCCTCTACTAAAAATACAAAAAA--TTAGCCGGGCGTGGTGGCGGGCGCCTGTAGTCCCAGCTACTCAGG-AGGCTGAGGCAGGAGAATGGCGTGAACCCGGAAGGCAGAGCTTGCAGTGAGCCAAGGTCGCGCCACTGCAC--TCCAGCCTGGGCAACAGAGTGAAACTCCGTCTC
>DC44
GGCCGGGCACGGTGGCTCCCGCCTGTAATCCCAGCACTTTGGGAGGCAGAGGCGAGCGGATCATGAGGTCAGGAGATCGAGACCATCCTGGCTAACACAGTGAAACCCCGCCTCTACTAAAAATACAAAAAG--TTAGCCGGGCGTGGTGGTGGGTGCCTGTAGTTCCAGCTACTCAGG-AGGCTGAGGCAGGAGAATGGCGTGAACCCGGGAGGCGGAGCTTGCAGTGAGCCGAGATCGCGCCACTGCAC--TCCAGCCTGGGCGACAGAGCGAGACTCAGTCTC
>DC47
CGCCGGGCACGGTGGCTCACGCCTGTAATCCCAGCACTTTGGGAGGCAGAGGCGGGCGGATCATGAGGTCAGGAGATCGAGACCATCCTGGCTAACACAGTGAAACCC-GCCTCTACTAAAAATACAAAAAA--TTAGCTGGGCGTGGTGGCGGGCGCCTGTAGTCCCAGCTACTCGGGGAGGCTGAGGCAGGAGAATGGCGTGAACCCGGGAGGCGGAGCTTGCAGTGAGCCGAGATCGCACCACTGCAC--TCCAGCCTGGGCGACAGAGCGAGATTCCATCTC
>DC48
GGCCAGGCGCGGTGGCTCACGCCTGTAATCCCAGCACTTTGGGAGGCAGAGGCGGGCGGATGATGAGGTCAGGAGATCGAGACCATCCTGGCTAACACAGTGAAACCCCGCCTCTACTAAAAATACAAAAAA--TTAGCTGGGTGTGGTGGTGGGCACCTGTAGTCCCAGCTACTCGGG-AGGCTGAGGCAGGAGAATGGCGTGAACCCGGGAGGCAGAACTTACAGTGAGCCGAGATCGCGCCACTGCAC--TCCAGCCTGGGAGACAGAGCGAGACTCCGTCTC
>DC49
GGCTGGGCATGGTGGCTCACGCCTGTAATCCCAGCACTTTGGGAGGCAGAGGCAGGCGGATCATGAGGTCAGGAGATCGAGACCACCCTGGCTAACACAGTGAAACCCCGCCTCTACTAAAAATACAAAAAA--TTAGCCTGGCGTGGTGGCGGGCGCCTGTAGTCGCAGCTACTCGGG-AGGCTGAGGCAGGAGAATGGCTTGAACCCGGGAGGCGGAGCTTGCAGTGAGCCGAGATCGCGCCACTGCAC--TCCAGCCTGGGCGACAGAGCGAGACTCCGTCTC
>DC50
GGCCGGGCACGGTGGCTCACGCCTGTAATCCCAGCACTTTGGGAGGCAGAGGCACGCGGATCATGAGGTCAGGAGATCGAGACCATCCTGGCTAACACAGTGAAACCCCGCCTCTACTAAAAATACAAAAAA--TTAGCCAGGCGTGGTGGCAGGCGCCTGTAGTCCCAGCTACTCGGG-AGGCTGAGGCAGGAGAATGGCATGAACCCGGGAGACAGAGCTTGCAGTGAGCCGAGATTGCACCACTGCAC--TCCAGCCTGGGCGACAGAGCGAGACTCCGTCTC
>DC54
GGCCGGGCGTGGTGGCTCACACCTGTAATCCCAGCACTTTGGGAGGCAGAGGCAGGCGGATCATGAGGTCAGGAGATCGAGACCATCCTGGCTAACACAGTGAAACCCCGCCTCTACTAAAAATACACAAAA--TTAGCCGGGCGTGGTAGCGGGCACCTGTAGTCCCAGCTACTCGGG-AGGCTGAGGCAGGAGAATGGCATGAATCTGGGAGGCGGAGCTTGCAGTGAGCCAAGATCGTGCCACTGCAC--TCCAGCCTGGGCGACAGAGCGAGACTCCGTCTC
>DC55
GGCCAGGTGCGGTAGCTCACGCCTGTAATCCCAGCACTTTGGGAGGCAGAGGCGGGCGGATCATGAGGTCAGGAGATCGACACCATCCTGGATAACACAGTGAAACCCCGCCTCTACTAAAAATACAAAAAA--TTAGCCTGGCGTGGTGTCGGGCGCCTGTAGTCCCAGCTACTCGGG-AGGCTGAGGCAGGAGAATGGCGTGAACCCGGGAGGTGGAGCTTGCAGTGAGCCGAGATCGCGCCACTGCAC--TCCAGCCTGGGCGACAGAGCGAGACTCTGTCTC
>DC56
GGCCGGGCGCAGTGGCTCACGCCTGTAATCTCAGCACTTTGGGAGGCAGAGGCGGGCAGATCATGAGGTCAGGAGATCGAGACCATCCTGGCTAACACAGTGAAACCCCGCCTCTACTAAAAATACAAAAAA--TTAGCCGGGCATGGTGGTGGGCACCTGTAGTCCCAGCTACTCGGG-AGGCTGAGGCAGGAGAATGGCATGAACCCGGGAGGCGGAGCTTGCAGTGAGCCGAGATTACGCCACTGCAC--TCCAGCCTGGGTGACAGAACGAGACTCCGTCTC
>DC58
GGCCGGATGCGGTGGCTCACGCCTGTAATCCCAGCACTTTGGGAGGCAGAGGCAGGCGGATCATGAGGTCAGGAGATCGAGACCATCCTGGCTAACACAGTGAAACCCTGCCTCTACTAAAAATACAAAAAA--TTAGCCAGGCTTGGTGGCCAGCGCCTGTAGTCCTAGCTACTCGGG-AGGCTGAGGCAGGAGAATGGTGTGAACCCGGGAGGCGGAGCTTGCAGTGAGCCGAGATCGTGCCACTGCAC--TCCAGCCTGGGCGACAGAGCGAGACTCCGTCTC
>DC59
GGCCGGGCGCGGTGGCTCACGCCTGTAATCCCAGCACTTTGGAAGGCAGAGGCGGGCGGATCATGAGGTCAGGAGATCGAGACCATCCTGGCTAACACAGTGAAACCCCACCTCTACTAAAAATACAAAAAA--TTAGCCCGGCGTGGTGGTGGGCGCCTGTAGTCCCAGCTACTCGGG-AGGCTGAGGCAGGAGAATGGCGTGAACCCGGGAGGCGGAGCTTGCAGTGAGCCGAGATCATGCCACTGCAC--TCCAGCCTGGGCAACAGAGCAAGACTCTGTTTC
>DC60
TGCCGGGTGCGGTGGCTCACGCCTGTAATCCCAGCACTTTGGGAGGCAGAGGCGGGCGGATCATGAGGTCAGGAGATCGAGACCATCCTGGCTAACACAGTGAAACCCCGCCTCTACTAAAAATACAAAAAA--TTAGCCAGGCGTAGTGGCGGGCACCAGTAGTCCCAGCTACTTGGG-AGGCTGAGGCAGGAGAATGGTGTGAACCTGGGAGGCAGAGCTTGCAGTGAGCCGAGATCGCACCACTGCAC--TCCAGCCTGGGCGACAGAGCAAGACTCCGTCTC
>DC61
GGCCGGGCGTGGTGGCGGGCGCCTGTAGTCCCAGCACTTTGGGAGGCAGAGGCGGGCAGATCATGAGGTCAGGAAATCGAGACCATCCTGGCTAACACAGTGAAACCCCGCCTCTACTAAAAATACAAAAAA--TTAGCCGGGCGTGGTGGCGGGCGCCTGTAGTCCTAGCTACTCGGG-AGGCTGAGGCAGGAGAATGGCGTGAACCCGGGAGGCGGAGCTTGCAGTGAGCCGAGATCGCGCCACCGCAA--TACATCTCCAGCCCTCAAGCTGGGTGAATGCTC
>DC62
GGCCGGGCGTGGTGGCTCATGCCTGTAATCCCAGCACTTTGGGAGGCAGAGGCGGGCAGATCATGAGGTCAGGAGATGGAGACCATCCTGGCTAACACAGTGAAACCCCGCCTCTACTAAAAATACAAAAAACATTAGCCGGGCGTGGTGGTGGGAGCCTGTAGTCCCAGCTACTCGGG-AGGCTGAGGCAGGAGAATGGCATGAACCCGGGAGGCGTAGCTTGCAGTGAGCCGAGATTACGCCACTGCAC--TCCAGCCTGGGCGACAGAACGAGACTCCGTCTC
>DC97
TGCCAGGCATGGTGGCTCACGCCTGTAATCCCAGCACTTTGGGAGGCAGAGGCGGGCGGATCATGAGGTCAGGAGATTGAGACCATCCTTGCTAACACAGTGAAACCCCGCCTCTACTAAAAATACAAAAAA--TTAGCTGGGCGTGGTGGCAGGCACCTGTAGTCCCAGCTACTCAGG-AGGCTGGGGCAGGAGAATGGCGTGAACCCGGGAGGCGGAGCTTGAAGTGAGCTGAGATTGCGCCACTGCAC--TCCAGCCTGGGCGACAGAGCAAGACTCAGTCTC
>DC127
GGCTGGGCGCGGTGGCTGACGCCTGTAATCCCAGCACTTTGGGAGGCAGAGATGGGTGGATCATGAGGTCAGGAGATCGAGACCATCCTGGCTAACACAGTGAAACCCCGCCTCTACTAAAAATACAAAAAA--TTAGTCGGGACTGGTGTTGGGCGCCTGTAGTCCCAGCTACTCGGG-AGGCTGAGGCAGGAGAATGGCGTGAATCCGGGAGGCGGAGCTTGCAGTGAGCCGAGATTGCGCCACTGCAC--TCCAGCCTGGGCGAAAGAGCGAGATTCCGTCTC
>DC139
GGCCGGGCACGGTGGCTCACGCCTGTAATCCCAGCACTTTGGAAGGCTGAGGTGGGCGGATCATGAGGTCAGGAGATGGAGACCATCCTGGCTAACACAGTGAAACCCCGCCTCTACTAAAAATACAAAAAA--TTAGCCAGGCGTGGTGGTGGGCGCCCGTAGTCCCAGCTATTCAGG-AGGCTGAGGCAGAAGAATGGCGTGAACCCGGGAGGTGAAGCTTGCAGTGAGCCAAGATCATGCCACTGCAC--TCCAGCCTGGGCAACAGAGCAAAACTCTGTCTC
>DC175
GGCTGCGTGCATTGGGTCACACCTGTAATCCCAGCACTTTGGGAGGCTGAGGCAGGCGGATCATGAGGTCGGGAGTTTGAGACCAGCCTGACCAACACAGTGAAACCCCGCCTCTACTAAAAATATAAAAA---TTAGTCAGGCATGGTGGCACGTGCCTGTAATCCCAGCTACTCAGG-AGGCTGAGGTAGGAGAATTGCTTGCACCCGGGAGGCAGAGGTTGCAGTGAGCCAAGATCGTGCCACTGCAC--TCCAGGCTGGGTGACAGAGCGAGACTCCATCTC
