# Supplementary material for: Source gene composition and gene conversion of the AluYh and AluYi lineages of retrotransposons
Source: BMC Evol Biol. 2009 May 14;9:102. doi: 10.1186/1471-2148-9-102 (PMC2686708; doi:10.1186/1471-2148-9-102)
Supplement: Additional file 6 — Alignment of AluYi6 elements in humans. An alignment of all AluYi6 elements present in the complete human genome sequence. [file 1471-2148-9-102-S6.zip › Human AluYi6.fas]

>DP1
GGCCGGGCGCGG-TGGCTCACGCTTGTAATCCCAGCACTTTGGGAGGCCGAGGCGGGCGGATCACGAGGTCAGGAGATCG-AGACCATCCTGGCTAACACGGTGAAA-CCCCGTCTCTACTAAAAA------TA-CAAAAAAA--------TTAGCCGGGCGTGATGGCGGGCGCCTGTAGTCCCAGCTACTC-----GGGAGGCTGAGGCAGGAGAATGGCGTGAACCCGGGAGGCGGAGCTTGCAGTGAGCCGAGATTGCGCCACTGCACTCCCGCCTGGGC--CACAGA-GCGA-GACTCCGTCTC
>DP2
GGCCGGGCGCGG-TGGCTCACGCTTGTAATCCCAGCACTTTGGGAGGCCGAGGCGGGCGGATCACGAGGTCAGGAGATCG-AGACCATCCTGGCTAACACGGTGAAA-CCCCGTCTCTACTAAAAA------TA-CAAAAAAA--------TTAGCCGGGCGTGATGGCGGGCGCCTGTAGTCCCAGCTACTC-----GGGAGGCTGAGGCAGGAGAATGGCGTGAACCCGGGAGGCGGAGCTTGCAGTGAGCCGAGATTGCGCCACTGCACTCCCGCCTGGGC--CACAGA-GCGA-GACTTCGTCTC
>DP3
GGCGGGGCGCGG-TGGCTCACGCTTGTAATCCCAGCACTTTGGGAGGCCGAGGCGGGCGGATCACGAGGTCAGGAGATCG-AGACCATCCTGGCTAACACGGTGAAA-CCCCGTCTCTACTAAAAA------TA-CAAAAAAA--------TTAGCCGGGCGTGATGGCGGGCGCCTGTAGTCCCAGCTACTC-----GGGAGGCTGAGGCAGGAGAATGGCGTGAACCCGGGAGGCGGAGCTTGCAGTGAGCCGAGATTGCGCCACTGCACTCCCGCCTGGGC--CACAGA-GCGA-GACTCCGTCTC
>DP4
GGCCGGGCGCGG-TGGCTCACGCTTGTAATCCCAGCACTTTGGGAGGCCGAGGCGGGCGGATCACGAGGTCAGGAGATCG-AGACCATCCTGGCTAACACGGTGAAA-CCCCGTCTCTACTAAAAA------TA-CAAAAAAA--------TTAGCCGGGCGTGATGGCGGGCGCCTGTAGTCCCAGCTACTC-----GGGAGGCTGAGGCAGGAGAATGGCGTGAACCCGGGAGGCGGAGCTTGCAGTGAGCCGAGATTGCGCCACTGCACTCCAGCCTGGGC--CACAGA-GCGA-GACTCCGTCTC
>DP6
GGCCGGGCGCGG-TGGCTCACGCTTGTAATCCCAGCACTTTGGGAGGCCGAGGCGGGCGGATCACGAGGTCAGGAGATCG-AGACCATCCTGGCTAACACGGTGAAA-CCCCGTCTCTACTAAAAA------TA-CAAAAAAA--------TTAGCCGGGCGTGATGGCGGGCGCTTGTAGTCCCAGCTACTC-----GGGAGGCTGAGGCAGGAGAATGGCGTGAACCCGGGAGGCGGAGCTTGCAGTGAGCCGAGATTGCGCCACTGCACTCCCGCCTGGGC--CACAGA-GCGA-GACTTCGTCTC
>DP7
GGCCGGGCACGG-TGGCTCACGCTTGTAATCCCAGCACTTTGGGAGGCCGAGGCGGGCGGATCACGAGGTCAGGAGATCG-AGACCATCCTGGCTAACACAGTGAAA-CCCCGTCTCTACTAAAAA------TA-CAAAAAAA--------TTAGCCGGGCGTGATGGCGGGCGCCTGTAGTCCCAGCTACTC-----GGGAGGCTGAGGCAGGAGAATGGCGTGAACCCGGGAGGCGGAGCTTGCAGTGAGCCGAGATTGCGCCACTGCACTCCCGCCTGGGC--CACAGA-GCGA-GACTCCGACTC
>DP8
GGCCGGGCGCGG-TGGCTCACGCTTGTAATCCCAGCACTTTGGGAGGCCGAGGCGGGCGGATCACGAGGTCAGGAGATCG-AGACCATCCTGGCTAACACGGTGAAA-CCCCGTCTCTACTAAAAA------TA-CAAAAAAA--------TTAGCCGGGCGTGATGGCGGGCGCCTGTAGTCCCAGCTACTC-----GGGAGGCTGAGGCAGGAGAATGGCGTGAACCCGGGAGGCGGAGCTTGCAGTGAGCCAAGATTGCGCCACTGCACTCCCGCCTGGGC--CACAGA-GAGA-GACTCCATCTC
>DP9
GGCCGGGTGCGG-TGGCTCACGCTTGTAATCCCAGCACTTTGGGAGGCCGAGGCGGGCGGATCACGAGGTCAGGAGATCG-AGACCATCCTGGCTAACACGGTGAAA-CCCCGTCTCTACTAAAAA------TA-CAAAAAAA--------TTAGCCGGGCGTGGTGGCGGGCGCCTGTAGTCCCAGCTACTC-----GGGAGGCTGAGGCAGGAGAATGGCGTGAACCCGGGAGGCGGAGCTTGCAGTGAGCCGAGATTGCGCCACTGCACTCCCGCCTGGGC--CACAGA-GCAA-GACTCCGTCTC
>DP11
GGCCGGGCGCGG-TGGCTCACGCTTGTAATCCCAGCACTTTGGGAGGCCGAGGCGGGCGGATCACGAGGTCAGGAGATCG-AGACCATCCTGGCTAACACGGTGAAA-CCCCGTCTCTACTAAAAA------TA-CAAAAAAA--------TTAGCCGGGCGTGATGGCGGGCGCCTGTAGTCCCAGCTACTC-----GGGAGGCTGAGGCAGGAGAATGGCGTGAACCCGGGAGGCGGAGCTTGCAGTGAGCCGAGATTGTGCCACTGCACTCCCGCCTGGGC--CACAGA-GCTA-GACTCCGTCTC
>DP12
TGCCGGGCGCGG-TGGCTCACGCTTGTAATCCCAGCACTTTGGGAGGCCGAGGCGGGTGGATCACGAGGTCAGGAGATCG-AGACCATCCTGGCTAACACGGTGAAA-CCCCGTCTCTACTAAAAA------TA-CAAAAAAA--------TTAGCCGGGCGTGATGGCGGGCGCCTGTAGTCCCAGCTACTC-----GGGAGGCTGAGGCAGGAGAATGGCGTGAACCCGGGAGGCGGAGCTTGCAGTGAGCCGAGATTGCGCCACTGCACTCCCGCCTGGGC--CACAGA-GCAA-GACTCTGTCTC
>DP14
GGCCGGGCGCGG-TGGCTCACGCTTGTAATCCCAGCACTTTGGGAGGCCGAGGCGGGCGGATCACGAGGTCAGGAGATCG-AGACCATCCTGGCTAACACGGTGAAA-CCCCGTCTCTACTAAAAA------TA-CAAAAAAA--------TTAGCCGGGCGTGATGGCGGGCGCCTGTAGTCCCAGCTACTC-----GGGAGGCTGAGGCAGGAGAATGGCGTGAACCCGGGAGGCGGAGCTTGCAGTGAGCCGAGATTGCGCCACTGCACTCCAGCCTGGGC--CACAGA-GCGA-GACTCCGTCTC
>DP16
GGCCGGGCGCGG-TGGCTCACGCTTGTAATCCCAGCACTTTGGGAGGCCGAGGCGGGCGGATCACGAGGTCAGGAGATCG-AGACCATCCTGGCTAACACGGTGAAA-CCCCGTCTCTACTAAAAAAA----TA-CAAAAAAA--------TTAGCCGGGCGTGATGGCGGGCGCCTGTAGTCCCAGCTACTC-----GGGAGGCTGAGGCAGGAGAATGGCGTGAACCCGGGAGGCGGAGCTTGCAGTGAGCCGAGATTGCGCCACTGCACTCCCGCCTGGGC--CACAGA-GCGA-GATTCCGTCTC
>DP17
GGCCGGGCGCAG-TGGCTCACGCTTGTAATCCCAGCACTTTGGGAGGCCGAGGCGGGCGGATCACGAGGTCAGGAGATCG-AGACCATCCTGGCTAACACGGTGAAA-CCCCGTCTCTACTAAAAA------TA-CAAAAAAAA-------TTAGCCGGGCGTGATGGTGGGCGCCTGTAGTCCCAGCTACTC-----GGGAGGCTGAGGCAGGAGAATGGCGTGAACCCGGGAGGCGGAGCTTGCAGTGAGCCGAGATTGCGCCACTGCACTCCCGCCTGGGC--CACAGA-GCGA-GACTCCGTCTC
>DP18
GGCCGGGCGCGG-TGGCTCACGCTTGTAATCCCAGCACTTTGGGAGGCCGAGGCGGGCGGATCACGAGGTCAGGAGATCG-AGACCATCCTGGCTAACACGGTGAAA-CCCTGTCTCTACTAAAAA------TA-CAAAAAAA--------TTAGCCGGGCGTGATGGCGGGCGCCTGTAGTCCCAGCTACTC-----GGGAGGCTGAGGCAGGAGAATGGCGTGAACCCGGGAGGCGGAGCTTGCAGTGAGCCGAGATTGCGCCACTGCACTCCCACCTGGGC--CACAGA-GCGA-GACTCCGTCT-
>DP19
GGCCGGGCGCGG-TGGCTCACGCTTGTAATCCCAGCACTTTGGGAGGCCGAGGCGGGCGGATCACGAGGTCAGGAGATCG-AGACCATCCTGGCTAACACGGTGAAA-CCCCGTCTCTACTAAAAA------TA-CAAAAAAAA-------TTAGCCGGGCGTGATGGTGGGCGCCTGTAGTCCCAGCTACTC-----GGGAGGCTGAGGCAGGAGAATGGCGTGAACCCGGGAGGCGGAGCTTGCAGTGAGCCGAGATTGCGCCACTGCACTCCCGCCTGGGC--CACAGA-GCGA-GACTCCGTCTC
>DP21
-------CGCGG-TGGCTCACGCTTGTAATCCCAGCACTTTGGGAGGCCGAGGCGGGCGGATCACGAGGTCAGGAGATCG-AGACCATCCTGGCTAACACGGTGAAA-CCCCGTCTCTACTAAAAA------TA-CAAAAAAA--------TTAGCCGGGCGTGATGGCGGGCGCCTGTAGTCCCAGCTACTC-----GGGAGGCTGAGGCAGGAGAATGGCGTGAACCCGGGAGGCGGAGCTTGCAGTGAGCCGAGATTGCGCCACTGCACTTCCACCTGGGC--CACAGA-GCGA-GACTCCGTCTC
>DP22
GGCCGGGCGCGG-TGGCTCACGCTTGTAATCCCAGCACTTTGGGAGGCCGAGGCGGGCGGATCACGAGGTCAGGAGATCG-AGACCATCCTGGCTAACACGGTGAAA-CCCCGTCTCTACTAAAAA------TA-CAAAAAAAA--------TAGCCGGGCGTGATGGTGGGCGCCTGTAGTCCCAGCTACTC-----GGGAGGCTGAGGCAGGAGAATGGCGTGAACCCGGGAGGCGGAGCTTGCAGTGAGCCGAGATTGCGCCACTGCACTCCCGCCTGGGC--CACAGA-GCGA-GACTCCGTCTC
>DP23
GGCCGGGCGCGG-TGGCTCACGCTTGTAATCCCAGCACTTTGGGAGGCCGAGGCGGGCGGATCACGAGGTCAGGAGATCG-AGACCATCCTGGCTAACACGGTGAAA-CCCTGTCTCTACTAAAAA------TA-CAAAAAAA--------TTAGCCGGGCGTGATGGCGGGCGCCTGTAGTCCCAGCTACTC-----GGGAGGCTGAGGCAGGAGAATGGCGTGAACCCGGGAGGCGGAGCTTGCAGTGAGCCGAGATTGCGCCACTGCACTCCCACCTGGGC--CACAGA-GCGA-GACTCCGTCTC
>DP24
GGCCGGGCGCGG-TGGCTCACGCTTGTAATCCCAGCACTTTGGGAGGCCGAGGCGGGCGGATCACGAGGTCAGGAGATCA-AGACCATCCTGGCTAACACGGTGAAA-CCCCGTCTCTACTAAAAA------TA-CAAAAAAA--------TTAGCCGGGCGTGATGGCGGGCGCCTGTAGTCCCAGCTACTC-----GGGAGGCTGAGGCAGGAGAATGGCGTGAACCGGGGAGGCGGAGCTTGCAGTGAGCCGAGATTGCGCCACTGCACTCCCGCCTGGGC--CACAGA-GCGA-GACTCCGTCTC
>DP25
GGCCGGGCGCGG-TGGCTCATGCTTGTAATCCCAGCACTTTGGGAGGCCGAGGCGGGCGGATCACGAGGTCAGGAGATCG-AGACCATCCTGGCTAACACGGTGAAA-CCCCGTCTCTACTAAAAA------TA-CAAAAAAAA-------TTAGCCGGGCGTGATGGTGGGCGCCTGTAGTCCCAGCTACTC-----GGGAGGCTGAGGCAGGAGAATGGCGTGAACCCGGGAGGCGGAGCTTGCAGTGAGCCGAGATTGCGCCACTGCACTCCCGCCTGGGC--CACAGA-GCGA-GACTCCGTCTC
>DP26
GGCCGGGCGTGG-TGGCTCACGCTTGTAATCCCAGCACTTTGGGAGGCCGAGGCGGGCGGATCACGAGGTCAGGAGATCG-AGACCATCCTGGCTAACACGGTGAAA-CCCCGTCTCTACTAAAAA------TA-CAAAAAAAA-------TTAGCCGGGCGTGATGGTGGGCGCCTGTAGTCCCAGCTACTC-----GGGAGGCTGAGGCAGGAGAATGGCGTGAACCCGGGAGGCGGAGCTTGCAGTGAGCCGAGATTGCGCCACTGCACTCCCGCCTGGGC--CACAGA-GCGA-GACTCCGTCTC
>DP27
GGCCGGGCGCGG-TGGCTCACGCTTGTAATCCCAGCACTTTGGGAGGCCGAGGCGGGCGGATCACGAGGTCAGGAGATCG-AGACCATCCTGGCTAACACGGTGAAA-CCCTGTCTCTACTAAAAA------TA-CAAAAAAA--------TTAGCCGGGCGTGATGGCGGGCGCCTGTAGTCCCAGCTACTC-----GGGAGGCTGAGGCAGGAGAATGGCGTGAACCCGGGAGGCGGAGCTTGCAGTGAGCCGAGATTGCGCCACTGCACTCCCACCTGGGC--CACAGA-GCGA-GACTCCGTCTC
>DP29
GGCCGGGCGCGG-TGGCTCACGCTTGTAATCCCAGCACTTTGGGAGGCCGAGGCGGGCGGATCACGAGGTCAGGAGATCG-AGACCATCCTGGCTAACACGGTGAAA-CCCCATCTCTACTAAAAA------TA-CAAAAAAA--------TTAGCCGGGCGTGATGGCGGGCGCCTGTAGTCCCAGCTACTC-----GGGAGGCTGAGGCAGGAGAATGGCGTGAACCCGGGAGGCGGAGCTTGCAGTGAGCCGAGATTGCGCCGCTGCACTCCCGCCTGGGC--CACAGA-GCGA-GACTCCGTCTC
>DP30
GGCCGGGCGCGG-TGGCTCACGCTTGTAATCCCAGCACTTTGGGAGGCCGAGGCGGGCGGATCACGAGGTCAGGAGATCG-AGACCATCCTGGCTAACACGGTGAAA-CCCCGTCTCTACTAAAAA------TA-CAAAAAAA--------TTAGCCGGGCGTGGTGGCGGGCGCCTGTAGTCCCAGCTACTC-----GGGAGGCTGAGGCAGGAGAATGGCGTGAACCCGGGAGGCGGAGCTTGCAGTGAGCCGAGATTGCGCCACTGCACTCCCACCTGGGC--CACAGA-GCGA-GACTCCGTCTC
>DP31
GGCCGGGCGCGG-TGGCTCACGCTTGTAATCCCAGCACTTTGGGAGGCCGAGGCGGGCGGATCACGAGGTCAGGAGATCG-AGACCATCCTGGCTAACACGGTGAAA-CCCCGTCTCTACTAAAAA------TA-CAAAAAAA--------TTAGCCGGGCGTGATGGCGGGCGCCTGTAGTCCCAGCTACTC-----GGGAGGCTGAGGCAGGAGAATGGCGTGAACCCGGGAGGCGGAGCTTGCAGTGAGCCGAGATTGCGCCACTGCACTTCCACCTGGGC--CACAGA-GCGA-GACTCCGTCTC
>DP34
GGCCGGGCGCGG-TGGCTCACGCTTGTAATCCCAGCACTTTGGGAGGCCGAGGCGGGCGGATCACGAGGTCAGGAGATCG-AGACCATCCTGGCTAACACGGTGAAA-CCCCGTCTCTACTAAAAA------TA-CAAAAAAAA-------TTAGCCGGGCGTGATGGTGGGCGCCTGTAGTCCCAGCTACTC-----GGGAGGCTGAGGCAGGAGAATGGCGTGAACCCGGGAGGCGGAGCTTGCAGTGAGCCGAGATTGCGCCACTGCACTCCCGCCTGGGC--CACAGA-GCGA-GACTCCGTCTC
>DP35
GGCCGGGCGCGG-TGGCTCACGCTTGTAATCCCAGCACTTTGGGAGGCCGAGGCGGGCGGATCACGAGGTCAGGAGATCG-AGACCATCCTGGCTAACACGGTGAAA-CCCCGTCTCTACTAAAAA------TA-CAAAAAAA--------TTAGCCGGGCGTGATGGCGGGCGCCTGTAGTCCCAGCTACTC-----GGGAGGCTGAGGCAGGAGAATGGCGTGAACCCGGGAGGCGGAGCTTGCAGTGAGCCAAGATTGCGCCACTGCACTCCCACCTGGGC--CACAGA-GCGA-GACTCCATCTC
>DP36
GGCCGGGCGCGG-TGGCTCATGCTTGTAATCCCAGCACTTTGGGAGGCCGAGGCGGGCGGATCACGAGGTCAGGAGATCG-AGACCATCCTGGCTAACACGGTGAAA-CCCCGTCTCTACTAAAAA------TA-CAAAAAACA-------TTAGCCGGGCGTGATGGCGGGCGCCTGTAGTCCCAGCTACTC-----GGGAGGCTGAGGCAGGAGAATGGCGTGAACCCGGGAGGCGGAGCTTGCAGTGAGCCGAGATTGCGCCACTGCACTCCAGCCTGGGC--CACAGA-GCGA-GACTCCATCTC
>DP37
GGCCGGGCGCGG-TGGCTCACGCTTGTAATCCCAGCACTTTGGGAGGCCGAGGCGGGCGGATCACGAGGTCAGGAGATCG-AGACCATCCTGGCTAACACGGTGAAA-CCCCGTCTCTACTAAAAA------TA-CAAAAAAAA-------TTAGCCGGGCGTGATGGTGGGCGCCTGTAGTCCCAGCTACTC-----GGGAGGCTGAGGCAGGAGAATGGCGTGAACCCGGGAGGCGGAGCTTGCAGTGAGCCGAGATTGCGCCACTGCACTCCCGCCTGGGC--CACAGA-GCGA-GACTCCGTCTC
>DP38
GGCCGGGCGCGG-TGGCTCACGCTTGTAATCCCAGCACTTTGGGAGGCCGAGGCGGGCGGATCACGAGGTCAGGAGATCG-AGACCATCCTGGCTAACACGGTGAAA-CCCCGTCTCTACTAAAAA------TA-CAAAAAAAA-------TTAGCCGGGCGTGATGGTGGGCGCCTGTAGTCCCAGCTACTC-----GGGAGGCTGAGGCAGGAGAATGGCGTGAACCCGGGAGGCGGAGCTTGCAGTGAGCCGAGATTGCGCCACTGCACTCCCGCCTGGGC--CACAGA-GCGA-GACTCCGTCTC
>DP39
GGCCGGGCGCGG-TGGCTCACGCTTGTAATCCCAGCACTTTGGGAGGCCGAGGCGGGCGGATCACGAGGTCAGGAGATCG-AGACCATCCTGGCTAACACGGTGAAA-CCCCGTCTCTACTAAAAA------TA-CAAAAAAAA--------TAGCCGGGCGTGATGGTGGGCGCCTGTAGTCCCAGCTACTC-----GGGAGGCTGAGGCAGGAGAATGGCGTGAACCCGGGAGGCGGAGCTTGCAGTGAGCCGAGATTGCGCCACTGCACTCCCGCCTGGGC--CACAGA-GCGA-GACTCCGTCTC
>DP41
GGCCGGGCGCGG-TGGCTCACGCTTGTAATCCCAGCACTTTGGGAGGCCGAGGCGGGCGGATCACGAGGTCAGGAGATCG-AGACCATCCTGGCTAACACGGTGAAA-CCCCGTCTCTACTAAAAA------TA-CAAAAAAA--------TTAGCCGGGCGTGGTGGCGGGCGCCTGTAGTCCCAGCTACTC-----GGGAGGCTGAGGCAGGAGAATGGCGTGAACCCGGGAGGCGGAGCTTGCAGTGAGCCGAGATTGCGCCACTGCACTCCCACCTGGGC--CACAGA-GCAA-GACTCCGTCTC
>DP42
GGCCGGGCGCGG-TGGCTCACGCTTGTAATCCCAGCACTTTGGGAGGCCGAGGCGGGCGGATCACGAGGTCAGGAGATCG-AGACCATCCTGGCTAACACGGTGAAA-CCCCGTCTCTACTAAAAA------TA-CAAAAAAAT-------TTAGCCGGGCGTGATGGTGGGCGCCTGTAGTCCCAGCTACTC-----GGGAGGCTGAGGCAGGAGAATGGCGTGAACCCGGGAGGCGGAGCTTGCAGTGAGCCGAGATTGCGCCACTGCACTCCCGCCTGGGC--CACACA-GCGA-GACTCCGTCTC
>DP43
GGCCGGGCGCGG-TGGCTCACGCTTGTAATCCCAGCACTTTGGGAGGCCGAGGCGGGCGGATCACGAGGTCAGGAGATCG-AGACCATCCTGGCTAACACGGTGAAA-CCCCGTCTCTACTAAAAA------TA-CAAAAAAA--------TTAGCCGGGCGTGGTGGCGGGCGCCTGTAGTCCCAGCTACTC-----GGGAGGCTGAGGCAGGAGAATGGCGTGAACCCGGGAGGCGGAGCTTGCAGTGAGCCGAGATTGAGCCACTGCACTCCCGCCTGGGC--CACAGA-GCGA-GACTCCGTCTC
>DP44
GGCTGGGCGCGG-TGGCTCACGCTTGTAATCCCAGCACTTTGGGAGGCCGAGGCGGGCGGATCACGAGGTCAGGAGATCG-AGACCATCCTGGCTAACACGGTGAAA-CCCCGTCTCTACTAAAAA------TA-CAAAAAAA--------TTAGCCGGGCGTGATGGCGGGCGCCTGTAGTCCCAGCTACTC-----GGGAGGCTGAGGCAGGAGAATGGCGTGAACCCGGGAGGCGGAGCTTGCAGTGAGCCGAGATTGCGCCACTGCAGTCCAGCCTGGGC--CACAGA-GCGA-GACTCCGTCTC
>DP45
GGCCGGGCGCGG-TGGCTCACGCTTGTAATCCCAGCACTTTGGGAGGCCGAGGCGGGCGGATCACGAGGTCAGGAGATCG-AGACCATCCTGGCTAACACGGTGAAA-CCCCGTCTCTACTAAAAA------TA-CAAAAAAAA--------TAGCCGGGCGTGATGGTGGGCGCCTGTAGTCCCAGCTACTC-----GGGAGGCTGAGGCAGGAGAATGGCGTGAACCCGGGAGGCGGAGCTTGCAGTGAGCCGAGATTGCGCCACTGCACTCCCGCCTGGGC--CACAGA-GCGA-GACTCCGTCTC
>DP46
GGCCGGGCGCGG-TGGCTCACGCTTGTAATCCCAGCACTTTGGGAGGCCGAGGCGGGCGGATCACGAGGTCAGGAGATCG-AGACCATCCTGGCTAACACGGTGAAA-CCCCGTCTCTACTAAAAA------TA-CAAAAAAAA-------TTAGCCGGGCGTGATGGCGGGCGCCTGTAGTCCCAGCTACTC-----GGGAGGCTGAGGCAGGAGAATGGCGTGAACCCGGGAGGCGGAGCTTGCAGTGAGCCGAGATTGCGCCACTGCACTCCCACCTGGGC--CACAGA-GCGA-GACTCCGTCTC
>DP49
GGCCGGGCGCGG-TGGCTCACGCTTGTAATCCCAGCACTTTGGGAGGCCGAGGCGGGCGGATCACGAGGTCAGGAGATCG-AGACCATCCTGGCTAACACGGTGAAA-CCCCGTCTCTACTAAAAA------TA-CAAAAAAA--------TTAGCCGGGCGTGATGGCGGGCGCCTGTAGTCCCAGCTACTC-----GGGAGGCTGAGGCAGGAGAATGGCGTGAACCCGGGAGGCGGAGCTTGCAGTGGGCCGAGATTGCGCCACTGCACTCTCGCCTGGGC--CACAGA-GCGA-GACTCCGTCTC
>DP50
GGCTGGGCGCGG-TGGCTCACGCTTGTAATCCCAGCACTTTGGGAGGCCGAGGCGGGCGGATCACGAGGTCAGGAGATCG-AGACCATCCTGGCTAACATGGTGAAA-CCCCGTCTCTACTAAAAA------TA-CAAAAAAA--------TTAGCCGGGCGTGATGGTGGGCGCCTGTAGTCCCAGCTACTC-----GGGAGGCTGAGGCAGGAGAATGGCGTGAACCCGGGAGGCGGAGCTTGCAGTGAGCCGAGATTGCGCCACTGCACTCCCGCCTGGGC--CACAGA-GCGA-GACTCCGTCTC
>DP51
GGCCAGGCGCGG-TGGCTCACGCTTGTAATCCCAGCACTTTGGGAGGCCGAGGCGGGCGGATCACGAGGTCAGGAGATCG-AGACCATCCTGGCTAACACGGTGAAA-CCCCGTCTCTACTAAAAA------TA-CAAAAAAA--------TTAGCCGGGCGTGATGGCGGGCGCCTGTAGTCCCAGCTATTC-----GGGAGGCTGAGGCAGGAGAATGGCATGAACCCGGGAGGCGGAGCTTGCAGTGAGCCGAGATTGCGCCACTGCACTCCCGCCTGGGC--CACAGA-GCGA-GACTCCGTCTC
>DP52
GGCCGGGCGCGG-TGGCTCACGCTTGTAATCCCAGCACTTTGGGAGGCCGAGGCGGGTGGATCACGAGGTCAGGAGATCG-AGACCATCCTGGCTAACACGGTGAAA-CCCTGTCTCTACTAAAAA------TA-CAAAAAAA--------TTAGCCGGGCGTGATGGCGGGCGCCTGTAGTCCCAGCTACTC-----GGGAGGCTGAGGCAGGAGAATGGCGTGAACCCGGGAGGCGGAGCTTGCAGTGAGCCGAGATTGCGCCACTGCACTCCCGCCTGGGC--CACACA-GCAA-GACTCCGTCTC
>DP53
GGCCGGGCGCGG-TGGCTCACGCTTGTAATCCCAGCACTTTGGGAGGCCAAGGCGGGCGGATCACGAGGTCAGGAGATCG-AGACCATCCTGGCTAACACGGTGAAA-CCCCGTCTCTACTAAAAA------TA-CAAAAAAA--------TTAGCCGGGCGTGATGGCGGGCGCCTGTAGTCCCAGCTACTC-----GGGAGGCTGAGGCAGGAGAATGGCGTGAACCCGGGAGGCGGAGCTTGCAGTGAGCCGAGATTACGCCACTGCACTCCCGCCTGGGC--CACAGA-GCGA-GACTTCGTCTC
>DP56
GGCCGGGCGCGG-TGGCTCACGCTTGTAATCCCAGCACTTTGGGAGGCCGAGGCGGGCGGATCACGAGGTCAGGAGATCG-AGACCATCCTGGCTAACACGGTGAAA-CCCCGTCTCTACTAAAAA------TA-CAAAAAAA--------TTAGCCGGGCGTGATGGCGGGCGCCTGTAGTCCCAGCTACTC-----GGGAGGCTGAGGCAGGAGAATGGCGTGAACCCGGGAGGCGGAGCTTGCAGTGAGCCGAGATTGCGCCACTGCACTTCCACCTGGGC--CACAGA-GCGA-GACTCCGTCTC
>DP57
GGCCGGGCGCGG-TGGCTCACGCTTGTAATCCCAGCACTTTGGGAGGCCGAGGCGGGCGGATCACGAGGTCAGGAGATCG-AGACCATCCTGGCTAACACGGTGAAA-CCCCGTCTCTACTAAAAA------TA-CAAAAAAA--------TTAGCCGGGCGTGATGGCGGGCGCCTGTAGTCCCAGCTACTC-----GGGAGGCTGAGGCAGGAGAATGGCGTGAACCCGGGAGGCGGAGCTTGCAGTGAGCCGAGATTGCGCCACTGCACTTCCACCTGGGC--CACAGA-GCGA-GACTCCGTCTC
>DP58
GGCCGGGCGCGG-TGGCTCACGCTTGTAATCCCAGCACTTTGGGAGGCCGAGGCGGGCGGATCACGAGGTCAGGAGATCG-AGACCATCCTGGCTAACACGGTGAAA-CCCCGTCTCTACTAAAAA------TA-CAAAAAAAA-------TTAGCCGGGCGTGATGGTGGGCGCCTGTAGTCCCAGCTACTC-----GGGAGGCTGAGGCAGGAGAATGGCGTGAACCCGGGAGGCGGAGCTTGCAGTGAGCCGAGATTGCGCCACTGCACTCCCGCCTGGGC--CACAGA-GCGA-GACTCCGTCTC
>DP59
GGCCGGGCGCGG-TGGCTTACGCCTGTAATCCCAGCACTTTGGGAGGCCGAGGCGGGCGGATCACGAGGTCAGGAGATCG-AGACCATCCTGGCTAACACGGTGAAA-CCCCGTCTCTACTAAAAA------TA-CAAAAAAAA-------TTAGCCGGGCGTGATGGTGGGCGCCTGTAGTCCCAGCTACTC-----GGGAGGCTGAGGCAGGAGAATGGCGTGAACCCGGGAGGCGGAGCTTGCAGTGAGCCGAGATTGCGCCACTGCACTCCCGCCTGGGC--CACAGA-GGGA-GACTCCGTCTC
>DP60
GGACGGGTGCGG-TGGCTCACGCCTGTAATCCCAGCACTTTGGGAGGCCGAGGCGGGCGGATCACGAGGTCAGGAGATCG-AGACCATCCTGGCTAACACGGTGAAA-CCCCGTCTCTACTAAAAA------TA-CAAAAAAA--------TTAGCCGGGCGTGATGGTGGGCGCCTGTAGTCCCAGCTACTC-----GGGAGGCTGAGGCAGGAGAATGGCGTGAACCCGGGAGGCGGAGCTTGCAGTGAGCCGAGATTGCGCCACTGCACTCCAGCCTGGGC--CACAGA-GCGA-GACTCCGTCTC
>DP61
GGCCGGGCGCGG-TGGCTCACGCTTGTAATCCCAGCACTTTGGGAGGCCGAGGCGGGTGGATCACGAGGTCAGGAAATCG-AGACCATCCTGGCTAACACGGTGAAA-CCCCGTCTCTACTAAAAA------TA-CAAAAAAA--------TTAGCCGGGCGTGATGGCGGGCGCCTGTAGTCCCAGCTACTC-----GGGAGGCTGAGGCAGGAGAATGGCGTGAACCCGGGAGGCGGAGCTTGCAGTGAGCCGAGATTGCGCCACTGCACTCCCGCCTGGGC--GACGGA-GCGA-GACTCCGTCTC
>DP62
GGCCGGGCGCAG-TGGCTCACGCTTGTAATCCCAGCACTTTGGGAGGCCGAGGCGGGCGGATCACGAGGTCAGGAGATCG-AGACCATCCTGGCTAACACGGTGAAA-CCCCGTCTCTACTAAAAA------TA-CAAAAAAA--------TTAGCCGGGCGTGATGGCGGGCGCCTGTAGTCCCAGCTACTC-----GGGAGGCTGAGGCAGGAGAATGGCGTGAACCCGGGAGGCGGAGCTTGCAGTGAGCCGAGATTGCGCCACTGCATTCCAGCCTGGGA--GACAGA-GCGA-GACTCCATCTC
>DP64
GGCCGGGCGCGG-TGGCTCACGCTTGTAATCCCAGCACTTTGGGAGGCCGAGGCGGGCGGATCACGAGGTCAGGAGATCG-AGACCATCCTGGCTAACACGGTGAAA-CCCCGTCTCTACTAAAAA------TA-CAAAAAAAAA------TTAGCCGGGCGTGATGGTGGGCGCCTGTAGTCCCAGCTACTC-----GGGAGGCTGAGGCAGGAGAATGGCGTGAACCCGGGAGGCGGAGCTTGCAGTGAGCCGAGATTGCGCCACTGCACTCCCGCCTGGGC--CACAGA-GCGA-GACTCCGTCTC
>DP65
GGCCGGGCGCGG-TGGCTCACGCTTGTAATCCCAGCACTTTGGGAGGCCGAGGCGGGTGGATCACGAGGTCAGGAGATCG-AGACCATCCTGGCTAACACGGTGAAA-CCCCGTCTCTACTAAAAA------TA-CAAAAAAAAA------TTAGCCGGGCGTGATGGCGGGCGCCTGTAGTCCCAGCTACTC-----GGGAGGCTGAGGCAGGAGAATGGCGTGAACCCGGGAGGCGGAGCTTGCAGTGAGCCGAGATTGCGCCACTGCACTCCCGCCTGGGC--CACAGA-GCGA-GACGCCGTCTC
>DP68
GGCCGGGCGCGG-TGGCTCACGCTTGTAATCCCAGCACTTTGGGAGGCCGAGGCGGGCGGATCACGAGGTCAGGAGATTG-AGACCATTCTGGCTAACACGGTGAAA-CCCCGTCTCTACTAAAAA------TA-CAAAAAAA--------TTAGCCGGGCGTGATGGTGGGCGCCTGTAGTCCCAGCTACTC-----GGGAGGCTGAGGCAGGAGAATGGCGTGAACCCGGGAGGCGGAGCTTGCAGTGAGCCGAGATTGCGCCACTGCACTCCCGCCTGGGC--CACAAA-GCAA-GACTCCGTCTC
>DP69
GGCTGGGCGCGG-TGGCTCACGCTTGTAATCCCAGCACTTTGGGAGGCCGAGGCGGGCGGATCACGAGGTCAGGAGATCG-AGACCATCCTGGCTAACACGGTGAAA-CCCCGTCTCTACTAAAAA------TA-CAAAAAAAA-------TTAGCCGGGCGTGATGGTGGGCGCCTGTAGTCCCAGCTACTC-----GGGAGGCTGAGGCAGGAGAATGGCGTGAACCCTGGAGGCGGAGCTTGCAGTGAGCCGAGATTGCGCCACTGCACTCCCGCCTGGGC--CACAGA-GCGA-GACTCCGTCTC
>DP70
GGCCGGGCGCGG-TGGCTCACGCTTGTAATCCCAGCACTTTGGGAGGCCGAGGCGGGCGGATCACGAGGTCAGGAGATCG-AGACCATCCTGGCTAACACGGTGAAA-CCCCGTCTCTACTAAAAA------TA-CAAAAAAAA-------TTAGCCGGGCGTGATGGTGGGCGCCTGTAGTCCCAGCTACTC-----GGGAGGCTGAGGCAGGAGAATGACGTGAACCCGGGAGGCGGAGCTTGCAGTGAGCCGAGATTGCGCCACTGCACTCCCGCCTGGGC--CACAGA-GTGA-GACTCCGTCTC
>DP71
GGCCGGGCGCGG-TGGCTCACGCTTGTAATCCCAGCACTTTGGGAGGCCGAGGCGGGCGGATCACGAGGTCAGGAGATCG-AGACCAGCCTGGCTAACACGGTGAAA-CCCCGTCTCTACTAAAAA------TA-CAAAAAAA--------TTAGCCGGGCGTGATGGCGGGCGCCTGTAGTCCCAGCTACTC-----GGGAGGCTGAGAAAGGAGAATGGCGTGAACCCGGGAGGCGGAGCTTGCAGTGAGCCGAGATTGCGCCACTGCACTCCCGCCTGGGC--CACAGA-GCGA-GACTCCGTCTC
>DP72
GGCCGGGCGCGG-TGGCTCACGCTTGTAATCCCAGCACTTTGGGAGGCCGAGGCGGGCAGATCACGAGGTCAGGAGATCG-AGACCATCCTGGCTAACACGGTGAAA-CCCCGTCTCTACTAAAAA------TA-CAAAAAAAA-------TTAGCCGGGCGTGATGGTGGGCGCCTGTAGTCCCAGCTACTC-----GGGAGGCTGAGGCAGGAGAATGGCGTGAACCCGGGAGGCGGAGCTTGCAGTGAGCCGAGATTGCGCCACTGCACTCCCGCCTGGGC--CACAGA-GCGA-GACTCCGTCTC
>DP74
GGCTGGGCGCGG-TGGCTCACGCTTGTAATCCCAGCACTTTGGGAGGCCGAGGCGGGCGGATCACGAGGTCAGGAGATCG-AGACCATCCTGGCTAACACGGTGAAA-CCCCGTCTCTACTAAAAA------TA-CAAAAAAA--------TTAGCCGGGCGTGGTGGCGGGCGCCTGTAGTCCCAGCTACTC-----GGGAGGCTGAGGCAGGAGAATGGCGTGAACCTGGGAGGCGGAGCTTGCAGTGAGCCGAGATTGCGCCACTGCACTCCCACCTGGGC--CACAGA-GCGA-GACTCCGTCTC
>DP75
GGCCGGGCGCGG-TGGCTCACGCTTGTAATCCCAGCACTTTGGGAGGCCGAGGCGGGCGGATCACGAGGTCAGGAGATCG-AGACCATCCTGGCTAACACGGTGAAA-CCCCGTCTCTACTAAAAA------TA-CAAAAAAAA-------TTAGCCGGGCGTGATGGTGGGCGCCTGTAGTCCCAGCTACTC-----GGGAGGCTGAAGCAGGAGAATGGCGTGAACCCGGGAGGCGGAGCTTGCAGTGAGCCGAGATTGCGCCACTGCACTCCCGCCTGGGC--CACAGA-GCGA-GACTCCGTCT-
>DP76
GGCCGGGCGCGG-TGGCTCACGCTTGTAATCCCAGCACTTTGGGAGGCCGAGGCGGGTGGATCACGAGGTCAGGAGATCG-AGACCATCCTGGCTAACACGGTGAAA-CCCCGTCTCTACTAAAAA------TA-CAAAAAAA--------TTAGCCGGGCGTGATGGCGGGCGCCTGTAGTCCCAGCTACTC-----AGGAGGGTGAGGCAGGAGAATGGCGTGAACCCGGGAGGCGGAGCTTGCAGTGAGCCGAGATTGCGCCACTGCACTCCCGCCTGGGC--CACAGA-GCAA-GACTCTGTCTG
>DP77
GGCCGGGCGCGG-TGGCTCACGCTTGTAATCCCAGCACTTTGGGAGGCCGAGGCGGGCGGATCACGAGGTCAGGAGATCG-AGACCATCCTGGCTAACACGGTGAAA-CCCCGTCTCTACTAAAAA------TA-CAAAAAAA--------TTAGACGGGCGTGATGGCGGGCGCCTGTAATCCCAGCTACTC-----GGGAGGCTGAGGCAGGAGAATGGCGTGAACCCGGGAGGCGGAGCTTTCAGTGAGCCGAGATTGCGCCACTGCACTCCCGCCTGGGC--CACAGA-GCGA-GACTTCCTCT-
>DP78
GGCCGGGCGCGG-TGGCTCACGCTTGTAATCCCAGCACTTTGGGAGGCCGAGGCGGGCGGATCACGAGGTCAGGAGATCG-AGACCATCCTGGCTAACACGGTGAAA-CCCCGTCTCTACTAAAAA------TA-CAAAAAAA--------TTAGCCGGGCGTGGTGGCGGGCGCCTGTAGTCCCAGCTACTC-----GGGAGGCTGAGGCAGGAGAATGGCGTGAACCTGGGAGGCGGAGCTTGCAGTGAGCCGAGATTGCGCCACTGCACTCCCACCTGGGC--CACAGA-GCGA-GACTCCGTCTC
>DP79
GGCCGGGCGCGG-TGGCTCACGCTTGTAATCCCAGCACTTTGGGAGGCCGAGGCGGGCGGATCACGAGGTCAGGAGATCG-AGACCATCCTGGCTAACACGGTGAAA-CCCCGTCTCTACTAAAAA------TA-CAAAAAAA--------TTAGCCGGGCGTGGTGGCGGGCGCCTGTAGTCCCAGCTACTC-----GGGAGGCTGAGGCAGGAGAATGGCGTGAACCTGGGAGGCGGAGCTTGTAGTGAGCCGAGATTGCGCCACTGCACTCCCGCCTGGGC--CACAGA-GCGA-GACTCCGTCTC
>DP80
GGCCGGGCGCGG-TGGTTCACGCTTGTAATCCCAGCACTTTGGGAGGCCGAGGCGGGCGGATCACGAGGTCAGGAGATCG-AGACCATCCTGGCTAACACGGTGAAA-CCCCGTCTCTACTAAAAA------TA-CAAAAAAA--------TTAGCCGGGCGTGGTGGCGGGCGCCTGTAGTCCCAGCTACTC-----GGGAGGCTGAGGCAGGAGAATGGCGTGAACCTGGGAGGCGGAGCTTGCAGTGAGCCGAGATTGCGCCACTGCACTCCCACCTGGGC--CACAGA-GCGA-GACTCCGTCTC
>DP81
GGCCGTGCGCGG-TGGCTCACGCTTGTAATCCCAGCACTTTGGGAGGCCGAGGCGGGTGGATCACGAGGTCAGGAGATCG-AGACCATCCTGGCTAACACGGTGAAA-CCCCGTCTCTACTGAAAA------TA-CAAAAAAA--------TTAGCCGGGCGTGATGGCGGGCGCCTGTAGTCCCAGCTACTC-----GGGAGGCTGAAGCAGGAGAATGGCGTGAACCCGGGAGGCGGAGCTTGCAGTGAGCCGAGATTGCGCCACTGCACTCCCGCCTGGGC--CACAGA-GCGA-GACTCCGTCTC
>DP82
GGCCGGGCGCGG-TGGCTCACGCTTGTAATCCCAGCACTTTGGGAGGCCGAGGCGGGCGGATCACGAGGTCAGGAGATCG-AGACCATCCTGGCTAACACGGTGAAA-CCCCGTCTCTACTAAAAA------TA-CAAAAAAA--------TTAGCCGGGCGTGGTGGCGGGCGCCTGTAGTCCCAGCTACTC-----GGGAGGCTGAGGCAGGAGAATGGCGTGAACCTGGGAGGCGGAGCTTGCAGTGAGCCGAGATTGCGCCACTGCACTCCCACCTGGGC--CACAGA-GCAA-GACTCCGTCTC
>DP84
GGCCGGGCGCGG-TGGCTCACACTTGTAATCCCAGCACTTTGGGAGGCCGAGGCGGGCGGATCACGAGGTCAGGAGATCG-AGACCAGCCTGGCTAACACGGTGAAA-CCCCGTCTTTACTAAAAA------TA-CAAAAAAA--------TTAGCCGGGCGTGATGGCGGGCGCCTGTAGTCCCAGCTACTC-----GGGAGGCTGAGGCAGGAGAATGGCATGAACCCGGGAGGCGGAGCTTGCAGTGAGCCGAGATTGCGCCACTGCACTCCCGCCTGGGC--CACAGA-GCGA-GACTCCGTCTC
>DP85
GGCCGGGCGTGG-TGGCTCACGCTTGTAATCCCAGCACTTTGGGAGGCCGAGGCGGGTGGATCACGAGGTCAGGAGATCG-AGACCATCCTGGCTAACACAGTGAAA-CCCCGTCTCTACTAAAAA------TA-CAAAAAAA--------TTAGCCGGGCGTGATGGCGGGCGCCTGTAGTCCCAGCTACTC-----GGGAGGCTGAGGCAGGAGAATGGCGTGAACCCGGGAGGCGGAGCTTGCAGTGAGCCAAGATTGCGCCACTGCACTCCCGCCTGGGC--CACAGA-GCAA-GACTCCGTCTC
>DP86
GGCCGGGCGCGG-TGGCTCACGCTTGTAATCCCAGCACTTTGGGAGGCCGAGGCGGGCGGATCACGAGGTCAGGAGATAG-AGACCATCCTGGCTAACACGGTGAAA-CCCCGTCTCTACTAAAAA------TA-CAAAACAAA-------TTAGCCGGGCGTGATGGTGGGCGCCTGTAGTCCCAGCTACTC-----GGGAGGCTGAGGCAGGAGAATGGCGTGAACCCGGGAGGCGGAGCTTGCAGTGAGCCGAGATTGCGCCACTGCACTCCCGCCTGGGC--CACAGA-GCGA-GACTCCGTCTC
>DP87
----------------------CTTGTAATCCCAGCACTTTGGGAGGCCGAGGCGGGCGGATCACGAGGTCAGGAGATCG-AGACCATCCTGGCTAACACGGTGAAA-CCCCGTCTCTACTAAAAA------TA-CAAAAAAAA-------TTAGCCGGGCGCGATGGTGGGCGCCTGTAGTCCCAGCTACTC-----GGGAGGCTGAGGCAGGAGAATGGCGTGAACCCGGGAGGCGGAGCTTGCAGTGAGCCGAGATTGCGCCACTGCACTCCCGCCTGGGC--CACAGA-GCGA-GACTCCGTCTC
>DP88
GGCCGGGCGCGG-TGGCTCACGCTTGTAATCCCAGCACTTTGGGAGGCCGAGGCGGGCGGATCACGAGGTCAGGAGATCG-AGACCATCCTGGCTAACACGGTGAAA-CCCCCTCTCTACTAAAAA------TA-CAAAAAAAA--------TAGCCGGGCGTGATGGTGGGCGCCTGTAGTCCCAGCTACTC-----GGGAGGCTGAGGCAGGAGAATGGCGTGAACCCGGGAGGCGGAGCTTGCAGTGAGCCGAGATTGCGCCACTGCACTCCCGCCTGGGC--CACAGAAGCGA-GACTCCGTCTC
>DP89
GGCTGGGCTCGG-TGGCTCACGCTTGTAATCCCAGCACTTTGGGAGGCCGAGGCGGGCGGATCACGAGGTCAGGAGATTG-AGACCATCCTGGCTAACACGGTGAAA-CCCCGTCTCTACTAAAAA------TA-CAAAAAAAA-------TTAGCCGGGCGTGATGGTGGGCGCCTGTAGTCCCAGCTACTC-----GGGAGGCTGAGGCAGGAGAATGGCGTGAACCCGGGAGGCGGAGCTTGCAGTGAGCCGAGATTGCGCCACTGCACTCCCGCCTGGGC--CACAGA-GCGA-GACTCCGTCTC
>DP90
GGCCAGGCGCGG-TGGCTCACGCTTGTAATCCCAGCACTGTGGGAGGCCGAGGCAGGTGGATCACGAGGTCAGGAGATCG-AGACCATCCTGGCTAACACGGTGAAA-CCCCGTCTCTACTAAAAA------TA-CAAAAAAA--------TTAGCCGGGCGTGATGGCGGGCGCCTGTAGTCCCAGCTACTC-----GGGAGGCTGAGGCAGGAGAATGGCGTGAACCCGGGAGGCGGAGCTTGCAGTGAGCCGAGATTGCGCCACTGCACTCCCGCCTGGGC--CACAGA-GCAA-GACTCTGTCTC
>DP94
GGCCGGGCGCGG-TGGCTCACGCTTGTAATCCCAGCACTTTGGGAGGCCGAGGCAGGCGGATCACGAGGTCAGGAGATCG-AGACCATCCTGGCTAACACGGTGAAA-CCCCGTCTCTACTAAAAA------TA-CAAAAAAA--------TTAGCCGGGCGTGATGGCGGGCGCCTGTAGTCCCAGCTACTC-----GGGAGGCTGAGGCAGGAGAATGGCGTGAACCCGGAAGGCGGAGCTTGCAGTGAGCCGAGATTGCGCCACTGCACTCTCGCCTGGGC--CACAGA-GCGA-GACTCCGTCTC
>DP95
GGCCGGGCGCGG-TGGCTCACGCTTGTAATCCCAGCACTTTGGGAGGCCGAGGCAGGCGGATCACGAGGTCAGGAGATCG-AGACCATCCTGGCTAACACGGTGAAA-CCCCGTCTCTACTAAAAA------TA-CAAAAAAA--------TTAGCCGGGCGTGATGGCGGGCGCCTGTAGTCCCAGCTACTC-----GGGAGGCTGAGGCAGGAGAATGGTGTGAACCCGGGAGGCGGAGCTTGCAGTGAGCCGAGATTGCGCCACTGCACTCTCGCCTGGGC--CACAGA-GCGA-GACTCCGTCTC
>DP96
GGCTGGGCGCGG-TGGCTCACGCTTGTAATCCCAGCACTTTGGGAGGCCGAGGCGGGCGGATCACGAGGTCAGGAGATCG-AGACCATCCTGGCTAACACGGTGAAA-CCCCGTCTCTACTAAAAA------TA-CAAAAAAA--------TTAGCCGGGCGTGATGGTGGGCGCCTGTAGTCCTAGCTACTC-----GGGAGGCTGAGGCAGGAGAATGGCGTGAACCCGGGAGGCGGAGCTTGCAGTGAGTCGAGATTGCGCCACTGCACTCCCGCCTGGGC--CACAGA-GCGA-GACTCCGTCTC
>DP97
GGCCGGGCGCAG-TGGCTCACGCTTGTAATCCCAGCACTTTGGGAGGCCGAGGCGGGTGGATCACGAGGTCAGGAGATCG-AGACCATCCTGGCTAACACGGTGAAA-CCCCGTCTCTACTAAAAA------TA-CAAAAAAA--------TTAGCCAGGCGTGATGGCGGGCGCCTGTAGTCCCAGCTACTC-----GGGAGGCTGAGGCAGGAGAATGGCGTGAACCCAGGAGGCGGAGCTTGCAGTGAGCCGAGATTGCGCCACTGCACTCCCGCCTGGGC--CACAGA-GCGA-GATTCCATCTC
>DP99
GGCCGGGCGCGG-TGGCTCACGCTTGTAATTCCAGCACTTTGGGAGGCCGAGGCGGGCGGATCACGAGGTCAGGAGATCG-AGACCATCCTGGCTAACACGGTGAAA-CCCCGTCTCTACTAAAAA------TA-CAAAAAAA--------TTAGCCGGGCGTGATGGCGGGCGCCTGTAGTCCCAGCTACTC-----GGGAGGCTGAGGCAGGAGAATGGCGTGAACCCGGGAGGCTGAGCTTGCAGTGAGCCGAGATTGCGCCACTGCGCTCCCGCCTGGGC--CACAGA-GCGA-GACTCCGTCTC
>DP101
GGCCGGGCGCGG-TGGCTCACGCTTGTAATCCCAGCACTTTGGGAGGCCGAGGCGGGCGGATCACGAGGTCAGGAGATCG-AGACCATCCTGGCTAACACGGTGAAA-CCCCGTCTCTACTAAAAA------TA-CAAAAAAAA-------TTAGCCGGGCGTGATGGTGGGCGCCTGTAGTCCCAGCTACTC-----GGGAGGCTGAGGCAGGAGAATGGCGTGAACCCTGGAGGCGGAGCTTGCAGTGAGCCGAGATTGCGCCACTGCACTCCCGCCTGGGC--CACAGA-GCGA-GACTCCATCTC
>DP103
GGCCGGGCGCGG-TGGCTCACGCTTGTAATCCCAGCACTTTGGGAGGCCGAGGCGGGCGGATCACGAGGTCAGGAGATCG-AGACCATCCTGGCTAACACGGTGAAA-CCCCGTCTCTACTAAAAA------TA-CAAAAAAAA-------TTAGCCGGGCGTGATGGTGGGCGCCTGTAGTCCCAGCTACTC-----GGGAGGCTGAGGCAGGAGAATGGCGTGAACCCGGGAGGCGGAGTTTGCAGTGAGCCGAGATTGCGCCACTGCACTCCCGCCTGGGC--GACAGA-GCGA-GACTCCGTCTC
>DP104
GGCCGGGCGCGG-TGGCTCACGCCTGTAATCCCAGCACTTTGGGAGGCCGAGGCGGGCGGATCACGAGGTCAGCAGATCG-AGACCATCCTGGCTAACACGGTGAAA-CCCCGTCTCTACTAAAAA------TA-CAAAAAAA--------TTAGCCGGGCGTGATGGCGGGCGCCTGTAGTCCCAGCTACTC-----GGGAGGCTGAAGCAGGAGAATGGCGTGAACCCGGGAGGCGGCGCTTGCAGTGAGCCGAGATTGCGCCACTGCACTCCCGCCTGGGC--CACAGA-GCGA-GACTCCATCTC
>DP105
GGCCGGGCGCGG-TGGCTCACGCCTGTAATCCCAGCACTTTGGGAGGCCGAGGCGGGCGGATCACGAGGTCAGGAGATCG-AGACCATCCTGGCTAACACGGTGAAA-CCCCGTCTCTACTAAAAA------TA-CAAAAAAA--------TTAGCCGGGCGTGATGGTGGGCGCCTGTAGTCCCAGCTACTC-----GGGAGGCTGAGGCAGGAGAATGGCGTGAACCCGGGAGGCGGAGCTTGCAGTGAGCCGAGATTGCACCACTGCACTCCAGCCTGGGC--CACAGA-GCGA-GATTCCGTCTC
>DP106
GGCCGGGCGCGG-TGGCTCACGCTTGTAATCCCAGCACTTTGGGAGGCCGAGGCGGGTGGATCACGAGGTCAGGAGATCG-AGACCATCCTGGCTAACACGGTGAAA-CCCCATCTCTACTAAAAA------TA-CAAAAAAA--------TTAGCCGGGCCTGATGGCGGGCGCCTGTAGTCCCAGCTACTC-----GGGAGGCTGAGGCAGGAGAATGGCGTGAACCCGGGAGGCGGAGCTTGCAGTGAGCCGAGATTGCGCCACTGCACTCCCGCCTGGGC--GACGGA-GCAA-GACTCCG-CTC
>DP107
GGCCGGGCGTGG-TGGCTCACGCTTGTAATCCCAGCACTTTGGGAGGCCGAGGCGGGTGGATCACGAGGTCAGGAGATCG-AGACCATCCTGGCTAACACGGTGAAA-CCCCGTCTCTACTAAAAA------TA-CAAAAAAAAA------TTAGCCGGGCGTGATGGCGGGCGCCTGTAGTCCCAGCTACTC-----GGGAGGCTGAGGCAAGAGAATGGCGTGAACCCGGGAGGCGGAGCTTGCAGTGAGCCGAGATTGCGCCACTGCACTCCCGCCTGGGC--CACAGA-GCGA-GACTCCGTCTC
>DP109
GGCCGGGCGCGG-TGGCTCACGCTTGTAATCCCAGCACTTTGGGAGGCCGAGGCGGGCGGATCACGAGGTCAGGAGATCG-AGACCATCCTGGCTAACACGGTGAAA-CCCCGTCTCTACTAAAAA------TA-CAAAAAAAAA------TTAGCCGGGCGTGATGGTGGGCGCCTGTAGTCCCAGCTACTC-----GGGAGGCTGAGGCAGGAGAATGGCGTGAACCCTGGAGGCGGAGCTTGCAGTGAGCCGAGATTGCGCCACTGCACTCCCGCCTGGGC--CACAGA-GCGA-GACTCCGTCTC
>DP112
GGCCGGGCGCGG-TGGCTCACGCTTGTAATCCCAGCACTTTGGGAGGCCGAGGCGGGTGGATCACGAGGTCAGGAGATCG-AGACCATCCTGGCTAACACGGTGAAA-CCCCGTCTCTACTAAAAA------TA-CAAAAAAAAAA-----TTAGCCGGGCGTGATGGCGGGCGCCTGTAGTCCCAGCTACTC-----GGGAGGCTGAGGCAGGAGAATGGCGTGAACCCGGGAGGCGGAGCTTGCAGTGAGCCGAGATTGCGCCACTGCACTCCCGCCTGGGC--CACAGA-GCGA-GACTCCGTCTC
>DP113
GGCCGGGCGTGG-TGGCTCACGCTTGTAATCCCAGCACTTTGGGAGGCCGAGGCGGGTGGATCACGAGGTCAGGAGATCG-AGACCATCCTGGCTAACACGGTGAAA-CCCCGTCTCTACTAAAAA------TA-CAAAAAAAAA------TTAGCCGGGCGTGATGGCGGGCGCCTGTAGTCCCAGCTACTC-----GGGAGGCTGAGGCAAGAGAATGGCGTGAACCCGGGAGGCGGAGCTTGCAGTGAGCCGAGATTGCGCCACTGCACTCCCGCCTGGGC--CACAGA-GCGA-GACTCCGTCTC
>DP114
GGCCGGGCGCGG-TGGCTCACGCTTGTAATCCCAGCACTTTGGGAGGCCGAGGCGGGTGGATCACGAGGTCAGGAGATGG-AGACCATCCTGGCTAACACGGTGAAA-CCCCGTCTCTACTAAAAAAA----TA-CAAAAAAA--------TTAGCCGGGCGTGATGGCGGGCGCCTGTAGTCCCAGCTACTC-----GGGAGGCTGAGGCAGGAGAATGGCGTGAACCCGGGAGGCGGAGCTTGCAGTGAGCCGAGATTGCGCCACTGCACTCCCGCCTGGGC--CACAGA-GCAA-GACTCCGTCTC
>DP117
GGCGGGGCGCGG-TGGCTCACGCCTGTAATCCCAGCACTTTGGGAGGCCGAGGCGGGCGGATCACGAGGTCAGGAGATCG-AGACCATCCTGGCTAACACGGCGAAA-CCCCGTCTCTACTAAAAG------TA-CAAAAAAA--------TTAGCCGGGCGTGATGGCGGGCGCCTGTAGTCCCAGCTACGC-----GGGAGGCTGAGGCAGGAGAATGGCGTGAACCCGGGAGGCGGAGCTTGCAGTGAGCCGAGATTGCGCCACTGCACTCCCGCCTGGGC--GACAGA-GCGA-GACTCCGTCTA
>DP120
GGCCGGGCGCGG-TGGCTCACGCTTGTAATCCCAGCACTTTGGGAGGCCGAGGCGGGTGGATCACGAGGTCAGGAGATCG-AGACCATCCTGGCTAACACGGTGAAA-CCCCGTCTCTACTAAAAA------TA-CAAAAAAAAA------TTAGCCGGGCGTGATGGCGGGCGCCTGTAGTCCCAGCTACTG-----GGGAGGCTGAGGCAGGAGAATGGCGTGAACCCGGGAGGCGGAGCTTGCAGTGAGCCGAGATTGCGCCACTGCACTCCCGCCTGGGC--CACAGA-GCGA-GACTCCGTCTC
>DP122
GGCCGGGCGCGG-TGGCTCACGCTTGTAATCCCAGCACTTTGGGAGGCCGAGGCGGGTGGATCACGAGGTCAGGAGATCG-AGACCATCCTGGCTAACACGGTGAAA-CCCCGTCTCTACTAAAAA------TA-CAAAAAAAAA------TTAGCCGGGCGTGATGGCGGGCGCCTGTAGTCCCAGCTACTC-----GGGAGGCTGAGGCAGGAGAATGGCGTGAACCCGGGAGGCGGAGCTTGCAGTGAGCCAAGATTGCGCCACTGCACTCCCGCCTGGGC--CACAGA-GCGA-GACTCCGTCTC
>DP123
GGCCGGGCGCGG-TGGCTCACGCTTGTAATCCCAGCACTTTGGGAGGCCGAGGCGGGTGGATCACGAGGTCAGGAGATCG-AGACCATCCTGGCTAACACGGTGAAA-CCCCGTCTCTACTAAAAAA-----TAACAAAAAAA--------TTAGCCGGGCGTGATGGCGGGCGCCTGTAGTCCCAGCTACTC-----GGGAGGCTGAGGCAGGAGAATGGTGTGAACCCGGGAGGCGGAGCTTGCAGTGAGCCGAGATTGCGCCACTGCACTCCCGCCTGGGC--CACAGA-GCAA-GACTCCGTCTC
>DP124
GGCCGGGCGCGG-TGGCTCACGCTTGTAATCCCAGCACTTTGGGAGGCCGAGGCGGGCGGATCACGAGGTCAGGAGATCG-AGACCATCCTGGCTAACACGGTGAAAACCCCGTCTCTACTAAAAA------TA-CAAAAAAAA-------TTATCCGGGCGTGATGGCGGGCGCCTGTAGTCCCAGCTACTC-----GGGAGGCTGAGGCAGGAGAATGGCGTGAACCCTGGAGGCGGAGCTTGCAGTGAGCCGAGATTGCGCCACTGCACTCCCGCCTGGGC--CACAGA-GCGA-GACTTCGTCTC
>DP125
GGCCGGGCGCAG-TGGCTCACGCTTGTGATCCCAGCACTTTGGGAGGCCGAGGCGGGCGGATCACGAGGTCAGGAGATCG-AGACCATCCTGGCTAACACGGTGAAA-CCCCGTCTCTACTAAAAA------TA-CAAAAAAA--------TTGGCCGGGCGTGATGGCGGGCGCCTGTAGTCCCAGCTACTC-----GGGAGGCTGAGGCAGGAGAATGGCATGAACCCGGGAGGCGGAGCTTGCAGTGACCCGAGATTGCGCCACTGCACTCCCGCGTGGGC--CACAGA-GCGAAGACTTCGTCTC
>DP129
GGCGGGGCGCGG-TGGCTCACGCCTGTAATCCCAGCACTTTGGGAGGCCGAGGCGGGCGGATCACGAGGTCAGGAGATCG-AGACCATCCTGGCTAACACGGCGAAA-CCCCGTCTCTACTAAAAG------TA-CAAAAAAA--------TTAGCCGGGCGTGATGGCGGGCGCCTGTAGTCCCAGCTACGC-----GGGAGGCTGAGGCAGGAGAATGGCGTGAACCCGGGAGGCGGAGCTTGCAGTGAGCCGAGATTGCGCCACTGCACTCCCGCCTGGGC--GACAGA-GCGA-GACTCCGTCTA
>DP131
GGCCGGGCGCGG-TGGCTCATGCTTGTAATCCCAGCACTTTGGGAGGCCGAGGCGGGCGGATCACGAGGTCAGGAGATTG-AGACCATCCTGGCTAACACGGTGAAA-CCCCGTCTCTACTAAAAA------TA-CAAAAAAA--------TTAGCCGGGCGTGATGGCGGGCGCCTGTAGTCCCAGCTACTC-----GGGAGGCTGACGCAGGAGAATGGCGTGAACCCAGGAGGCGGAGCTTGCAGTGAGCCGAGATTGCGCCACTGCACTCCCACCTGGGC--CACAGA-GCGA-GACTCCATCTC
>DP135
GGCCGGGCGCGG-TGGCTCACGCTTGTAATCCCAGCACTTTGGGAGGCCGAGGCGGGCGGATCACGAGGTCAGGAGATCG-AGACCATCCTGGCTAACACGGTGAAA-CCCCGTCTCTACTAAAAA------TA-CAAAAAAAA-------TTAGCCGGGCGTGATGGTGGGCGCCTGTAGTCCCAGCTACTC-----GGGAGGCTGAGGCAGGAGAATGGCGTGAACCCGGGAGGTGGAGGTTGCAGTGAGCCGAGATTGCGCCACTGCACTCCCGCCTGGGC--CACAGA-GCGA-GACTCCGTCTC
>DP136
GGCCGGGCGCGG-TGGCTCACGCTTGTAATCCCAGCACTTTGGGAGGCCGAGGCGGGCGGATCACGAGGTCAGGAGATCG-AGACCATCCTGGCTAACACGGTGAAA-CCCCGTCTCTACTAAAAA------TA-CAAAAAAAA-------TTAGCCGGGCGTGATGGTGGGCGCCTGTAGTCCCAGCTACTC-----GGGAGGCTGAGGCAGGAGAATGGCGTGAACCCTGGAGGCGGAGCTTGCAGTGAGCCGAGATTGCGCCACTGCACTCCTGCCTGGGC--CACAGA-GCGA-GACTCCGTCTC
>DP137
GGCCGGGCGCGG-TGGCTCGCGCTTGTGGTCCCAGCACTTTGGGAGGCCGAGGCGGGCGGATCACGAGGTCAGGAGATCG-AGACCATCCTGGCTAACACGGTGAAA-CCCCGTCTCTACTAAAAA------TA-CAAAAAAA--------TTAGCCGGGCGTGATGGTGGGCGCCTGTAGTCCTAGCTACTC-----GGGAGGCTGAGGCAGGAGAATGGCGTGAACCCGGGAGGCGGAGCTTGCAGTGAGCCGAGATTGCGCCACTGCACTCCCGCCTGGGC--CACACA-GCGA-GACTCCGTCTC
>DP138
GGCCGGGCGCGG-TGGCTCACGCTTGTAATCCCAGCACTTTGGGAGGCTGAGGCGGGCGGATCACGAGGTCAGGAGATCG-AGACCATCCTGGCTAACACGGTGAAA-CCCCGTCTCTACTAAAAA------TA-CAAAAAAAA-------TTAGCCGGGCGTGATGGTGGGCGCCTGTAGTCCCAGCTACTC-----GGGAGGCTGAGGCAGGAGAATGGCGTGAACCCTGGAGGCGGAGCTTGCAGTGAGCCGAGATTGCGCCACTGCACTCCCGCCTGGGC--CACAGA-GCGA-GACTCCGTCTC
>DP139
GGCCGGGCGCGG-TGGCTCACGCTTGTAATCCCAGCACTTTGGGAGGCCGAGGCGGGCAGATCACGAGGTCAGGAGATCG-AGACCATCCTGGCTAACATGGTGAAA-CCCCGTCTCTACTAAAAA------TA-CAAAAAAA--------TTAGCCGGGCGTGATGGCGGGCGCCTGTAGTCCCAGCTACTC-----GGGAGGCTGAGGCAGGAGAATGGCGTGAACCCTGGAGGCGGAGCTTGCAGTGAGCCGAGATTGCGCCACTGTACTCCCGCCTGGGC--CACAGA-GCGA-GACTTCGTCTC
>DP140
GGCCGGGCGCCG-TGGCTCACGCTTGTAATCCCAGCACTTTGGGAGGCCGAGGCGGGCGGATCACGAGGTCAGGAGATTG-AGACCATCCTGGCTAACACGGTGAAA-CCCCGTCTCTACTAAAAA------TA-CAAAAAAA--------TTAGCCGGGCGTGGTGGCGGGCGCCTGTAGTCCCAGCTAGTC-----GGGAGGCTGAGGCAGGAGAATGGCGTGAACCCGGGAGGCGGAGCTTGCAGTGAGCCGAGATTGCGCCACTGCACTCCCGCCTGGGC--CACAGA-GCGA-GACTCCGTCTC
>DP141
----------------------CTTGTAATCCCAGCACTTTGGGAGGCCGAGGCGGGCGGATCACGAGGTCAGGAGATCG-AGACCATCCTGGCTAACACGGTGAAA-CCCCGTCTCTACTAAAAA------TA-CAAAAAAA--------TTAGCCGGGCGTGGTGGCGGGCGCCTGTAGTCCCAGCTACTC-----GGGAGGCTGAGGCAGGAGAATGGCGTGAACCTGGGAGGCGGAGCTTGCAGTGAGCCGAGATTGCACCACTGCACTCCCACCTGGGC--CACAGA-GCGA-GACTCCGTCTC
>DP142
GGCCGGGCGCGG-TGGCTCACGCTTGTAATCCCAGCACTTTGGAAGGCCGAGGCGGGCGGATCACGAGGTCAGGAGATCG-AGACCATCCTGGCTAACACGGTGAAA-CCCCGTCTCTACTAAAAA------TA-CAAAAAAA--------TTAGCCGGGCGTGATGGTGGGCGCCTGTAGTCCTAGCTACTC-----GGGAGGCTGAGGCAGGAGAATGGCGTGAACCCGGGAGGCGGAGCTTGCAGTGAGCGGAGATTGCGCCACTGCACTCCCGCCTGGGC--CACAGA-GCGA-GACTCTGTCTC
>DP143
GGCCGGGCGCGG-TGGCTCACGCTTGTAATCCCAGCACTTTGGGAGGCCGAGGCGGGCGGATCACGAGGTCATGAGATCG-AGACCATCCTGGCTAACACGGTGAAA-CCCCGTCTCTACTAAAAA------TA-CAAAAAAA--------TTAGCCGGGCGTGATGGCGGGCGCCTGTAGTCCCAGCTACTC-----AGGAGGCTGAGGCAGGAGAATGGCGTGAACCCGGGAGGCGGAGCTTGCAGTGAGCCGAGATTGCGCCACTGCACTTCCACCTGGGC--CACAGA-GCGA-GACTCCGTCTC
>DP144
GGCCGGGCGCGG-TGGCTCACGCTTGTAATCCCAGCACTTTGGGAGGCCGAGGTGGGCGGATCACGAGGTCAGGAGATCG-AGACCATCCTGGCTAACACGGTGAAA-CCCCGTCTCTACTAAAAA------TA-CAAAAAAAA-------TTAGCCTGGCGTGATGGTGGGCGCCTGTAGTCCCAGCTACTC-----GGGAGGCTGAGGCAGGAGAATGGCGTGAACCCGGGAGGCGGAGCTTGCAGTGAGCCGAGATTGCGCCACTGCACTCCCGCCTGGGC--CACAGA-GTGA-GACTCTGTCTC
>DP146
GGCCGGGCGCGG-TGGCTCACGCTTGTAATCCCAGCACTTTGGGAGGCCGAGGCGGGTGGATCACGAGGTCAGGAGATCG-AGACCATCCTGGCTAACACGGTGAAA-CCCCGTCTCTACTAAAAA------TA-CAAAAAAAA-------TTAGCCGGGCGTGATGGTGGGCGCCTGTAGTCCCAGCTACTC-----GGGAGGCTGAGGCAGGAGAATGGCGTGAACCCGGGGGGCGGAGCTTGCAGTGAGCCGAGATTGCGCCACTGCACTCCCGCCTGGGC--CACAGA-GCGA-GACTCCGTCTC
>DP147
GGCGGGGCGCGG-TGGCTCACGCTTGTAATCCCAGCACTTTGGGAGGCCGAGGCGGGCGGATCACGAGGTCAGGAGATCG-AGACCATCCTGGCTAACACAGTGAAA-CCCCGTCTCTACTAAAAA------TA-CAAAAAAG--------TTAGCCGGGCGTGATGGTGGGCGCCTGTAGTCCCAGCTGCTC-----GGGAGGCTGAGGCAGGAGAATGGCGTGAACCCGGGAGGCGGAGCTTGCAGTGAGCCGAGATTGCGCCACTGCACTCCCGCCTGGGC--CACAGA-GCGA-GACTCCGTCTC
>DP148
GGCCGGGCGCGG-TGGCTCACGCTTGTAATCCCAGCACTTTGGGAGGCCGAGGCGGGTGGATCACGAGGTCAGGAGATCG-AGACCATCCTGGCTAACACGGTGAAA-CCCCGTCTCTACTAAAAA------TA-CAAAAAAAA-------TTAGCCGGGCGTGATGGCGGGCGCCTGTAGTCCCAGCTACTC-----GGGAGGCTGAGGCAGGAGAATGGCGTGAACCCAGGAGGCGGAGCTTGCAGTGAGCCGAGATTGAGCCACTGCACTCCCGCCTGGGC--CACAGA-GCGA-GACTCCGTCTC
>DP149
GGCCGGGCGCGG-TGGCTCACGCTTGTAATCCCAGCACTTTGGGAGGCCGAGGCGGGCGGATCACGAGGTCAGGAGATTG-AGACCATCCTGGCTAACACGGTGAAA-CCCCGTCTCTACTAAAAA------TA-CAAAAAAAA-------TTAGCCGGGCGTGATGGTGGGCGCCTGTAGTCCCAGCTACTC-----GGGAGGCTGAGGCAGGAGAATGGCGTGAACCCGGGAGGCGGAGCTTGCAGTGAGCCGAGATTGCGCCACTGCACTCCAGCCTGGGC--CACAGA-GCGA-GACTCCATCTC
>DP150
GGCCGGGCGCGG-TGGCTCACGCTTGTAATCCCAGCACTTTGGGAGGCCGAGGCGGGCGGATCACGAGGTCAGGAGATCG-AGACCATCCTGGCTAACACGGTGAAA-CCCCGTCTCTACTAAAAA------TA-CAAAAAAAA-------TTAGCCGGGCGTGATGGTGGGCGCCTGTAGTCCCAGCTACTC-----GGGAGGCTGAGGCAGGAGAATGGCGTGAACCCTGGAGGCGGAGCTTGCAGTGAGCCGAGATCGCGCCACTGCACTCCCGCCTGGGC--CACAGA-GCGA-GACTCCGTCTC
>DP154
GGCCGGGCGCGG-TGGCTCACACTTGTAATCCCAGCACTTTGGGAGGCCGAGGCGGGCGGATCACGAGGTCAGGAGATCG-AGACCATCCTGGCTAACACGGTGAAA-CCCCGTCTCTACTAAAAA------TA-CAAAAAAA--------TTAGCCGGGCGTGGTAGCGGGCGCCTGTAGTCCCAGCTACTC-----GGGAGGCTGAGGCAGGAGAATGGCGTGAACCTGGGAGGCGGAGCTTGCAGTGAGCCGAGATTGCGCCACTGCACTCCCACCTGGGC--CACAGA-GCGA-GACTCCGTCTC
>DP156
GGCCGGGCGCGG-TGGCTCACGCTTGTAATCCCAGCACTTTGGGAGGCCGAGGCGGGCGGATCACGAGGTCAGGAGATTG-AGACCATCCTGGCTAACACGGTGAAA-CCCCGTCTCTACTAAAAA------TA-CAAAAAAAA-------TTAGCCGGGCGTGATGGTGGGCGCCTGTAGTCCCAGCTACTC-----GGGAGGCTGAGGCAGGAGAATGGCGTGAACCCGGGAGGCGGAGCTTGCAGTGAGCCGAGATTGCACCACTGCACTCCCGCCTGGGC--CACAGA-GCGA-AACTCCGTCTC
>DP158
GGCCAGGCGTGG-TGGCTCACGCTTGTAATCCCAGCACTTTGGGAGGCCGAGGCGGGCGGATCACGAGGTCAGGAGATCG-AGACCATCCTGGCTAACACGGTGAAA-CCCCGTCTCTACTAAAAA------TA-CAAAAAAA--------TTAGCCTGGCATGATGGCAGGCGCCTGTAGTCCCAGCTACTC-----GGGAGGCTGAGGCAGGAGAATGGCATGAACCCGGGAGGCGGAGCTTGCAGTGAGCCGAGATTGCGCCACTGCACTCCCGCCTGGGC--CACAGA-GCGA-GACTCCGTCTC
>DP159
GGCCGGGCGCGG-TGGCTCACGCTTGTAATCCCAGCACTTTGGGAGGCCGAGGCGGGCGGATCACGAGGTCAGGAGATCG-AGACCATCCTGGCTAACACGCTGAAA-CCCCGTCTCTACTAAAAA------TA-CAAAAAAAAA-------TAGCCGGGCGTGATGGCGGGCGCCTGTAGTCCCAGCTACTC-----GGGAGGCTGAGGCAGGAGAATGGCGTGAACCCGGGAGGCGGAGCTTGCAGTGAGCCGAGATTGCGCCACTGCACTCCAGCCTGGGC--CACAGA-GCAA-GACTCCATCTC
>DP160
GGCCGGGCGCGG-TGGCTCACGCTTGTAATCCCAGCACTTTGGGAGGCCGAGGCGGGCGGATCACGAGGTCAGGAGATCG-AGACCATCCTGGCTAACACGGTGAAA-CCCCGTCTCTACTAAAAA------TA-CAAAAAAA--------TTAGCCGGGCGTGGTGGCAGGCGCCTGTAGTCCCAGCTACTC-----GGGAGGCTGAGGCAGGAGAATGGCGTGAACCTGGGAGGCGGAGCTTGCAGTGAGCCGAGATTGCGCCACTGCACTCCCACCTGGGC--CACAGA-GCGA-GACTCCGTCTC
>DP161
GGCCGGGCGCGG-TGGCTCACGCTTGTAATCCCAGCACTTTGGGAGGCCGAGGCGGGCGGATCACGAGGTCAGGAGATCG-AGACCATCCTGGCTAACACGGTGAAA-CCCCGTCTCTACTAAAAA------TA-CAAAAAAA--------TTAGCCGGGCGTGGTAGCGGGCGCCTGTAGTCCCAGCTACTC-----GGGAGGCTGAGGCAGGAGAATGGCGTGAACCTGGGAGGCGGAGCTTGCAGTGAGCCGAGATTGCGCCACTGCACTCCCACCTGGGC--CACAGA-GCGA-GACTCCGTCTC
>DP162
GGCCGGGCGCGG-TGGCTCACGCTTGTAATCCCAGCACTTTGGGAGGCCGAGGCGGGCGGATCACGAGGTCAGGAGATCG-AGACCATCCTGGCTAACACGGTGAAA-CCCCGTCTCTACTAAAAA------TA-CAAAAAAAA-------TTAGCCGGGCGTGATGGTGGGCGCCTGTAGTCCCAGCTACTC-----GGGAGGCTGAGGCAGGAGAATGGCGTGAACCCTGGAGGCGGAGCTTGCAGTGAGCCGAGATTGCGCCACTGCACTCCTGCCTGGGC--CACAGA-GCGA-GACTCCGTCTC
>DP163
GGCTGGGCGCGG-TGGCTCACGCTTGTAATCCCAGCACTTTCGGAGGCCGAGGCGGGCGGATCACGAGGTCAGGAGATCG-AGACCATCCTGGCTAACACGGTGAAA-CCCCGTCTCTACTAAAAA------TA-CAAAAAAAA-------TTAGCCGGGCGTGATGGTGGGCGCCTGTAGTCCCAGCTACTC-----GGGAGGCTGAGGCAGGAGAATGGCGTGAACCCTGGAGGCGGAGCTTGCAGTGAGCCGAGATTGCGCCACTGCACTCCCGCCTGGGC--CACAGA-GCGA-GACTCCGTCTC
>DP164
GGCCGGGCGCGG-TGGCTCACGCTTGTAATCCCAGCAATTTGGGAGGCCGAGGCGGGCGGATCACGAGGTCAGGAGATCG-AGACCATCCTGGCTAACACGGTGAAA-CCCCGTCTCTACTAAAAA------TA-CAAAAAAA--------TTAGCCGGGCGTGGTGGCGGGCGCCTGTAGTCCCAGCTACTC-----AGGAGGCTGAGGCAGGAGAATGGCGTGAACCCGGGAGGCAGAGCTTGCAGTGAGCCGAGATTGCGCCACTGCACTCCCGCCTGGGC--CACAGA-GCGA-GACTTCGTCTC
>DP166
GGCCGGGCGCGG-TGGCTCACGCTTGTAATCCCAGCACTTTGGGAGGCCGAGGCGGGCGGATCACGAGGTCAGGAGATCG-AGACCATCCTGGCTAACACGGTGAAA-CCCCGTCTCTACTAAAAA------TA-CAAAAAAAA-------TTAGCCGGGCGTGATGGTGGGCGCCTGTACTCCCAGCTACTC-----GGGAGGCTGAGGCAGGAGAATGGCGTGAACCCTGGAGGCGGAGCTTGCAGTGAGCCGAGATTGCGCCACTGCACTCCCGCCTGGGC--CACACA-GCGA-GACTCCGTCTC
>DP167
GGCCGGGCGCGG-TGGCTCACGCTTGTAATCCCAGTACTTTGGGAGGCCGAGGCGGGCGGATCACGAGGTCAGGAGATGG-AGACCATCCTGGCTAACACGGTGAAA-CCCCGTCTCTACTAAAAA------TA-CAAAAAAAA-------TTAGCCGGGCGTGATGGTGGGCGCCTGTAGTCCCAGCTACTC-----GGGAGGCTGAGGCAGGAGAATGGCGTGAACCCGGGAGGCGGAGCTTGCAGTGAGCCGAGATTGCGCCACTGCACTCCCGCCTGGGC--CACAGA-GCGA-GACTCCGTCTC
>DP169
GGCCGGGCGCGG-TGGCTCACGCTTGTAATCCCAGCACTTTGGGAGGCCGAGGCGGGCGGATCACGAGGTCAGGAGATCG-AGACCATCCTGGCTAACACGGTGAAA-CCCCGTCTCTACTAAAAA------TA-CAAAAAAAA-------TTAGCCGGGCGTGATGGTGGGCGCCTGTAGTCCCAGCTACTC-----GGGAGGCTGAGGCAGGAGAATGGCGTGAACCCGGGAGGCGGAGCTTGCAGTGAGCCGAGATTGCTCCACTGCACTCCCGCCTGTGC--CACAGA-GCGA-GACTCCGTCTC
>DP170
GGCCGGGCGCGG-TGGCTCACGCTTGTAATCCCAGCACTTTGGGAGGCCGAGGCGGGCGGATCACGAGGTCAGGAGATCG-AGACCATCCTGGCTAACACGGTGAAA-CCCCGTCTCTACTAAAAA------TA-CAAAAAAAA-------TTAGCCGGGCGTGATGGTGGGCACCTGTAGTCCCAGCTACTC-----GGGAGGCTGAGGCAGGAGAATGGCGTGAACCCTGGAGGCGGAGCTTGCAGTGAGCCGAGATTGCGCCACTGCACTCCCGCCTGGGC--CACAGA-GCGA-GACTCCGTCTC
>DP171
GGCCGGGCGCGG-TGGCTCACGCTTGTAATCCCAGCACTTTGGGAGGCCGAGGCGGGCGGATCACGAGGTCAGGAGATCG-AGACCATCCTGGCTAACACGGTGAAA-CCCCATCTCTACTAAAAA------TA-CAAAAAAAA-------TTAGCCGGGCGTGATGGTGGGCGCCTGTAGTCCCAGCTACTC-----GGGAGGCTGAGGCAGGAGAATGGCGTGAACCCGGGAGGCGGAGCTTGCAGTGAGCCGAGATTGCACCACTGCACTCCCGCCTGGGC--CACAGA-GCGA-GACTCCGTCTC
>DP173
GGCCGGGCGCGG-TGGCTCACGCCTGTAATCCCAGCACTTTGGGAGGCCGAGGCGGGTGGATCACGAGGTCAGGAGATCG-AGACCATCCTGGCTAACACGGTGAAA-CCCCGTCTCTACTAAAAA------TA-CAAAAAAAAA------TTAGCCGGGCGTGATGGCGGGCGCCTGTAGTCCCAGCTACTC-----GAGAGGCTGAGGCAGGAGAATGGCGTGAACCCGGGAGGCGGAGCTTGCAGTGAGCCGAGATTGCGCCACTGCACTCCCGCCTGGGC--CACAGA-GCGA-GACTCCGTCTC
>DP174
GGCCGGGCGCGG-TGGCTCACGCTTGTAATCCCAGCACTTTGGGAGGCCGAGGCGGGCGGATCACGAGGTCAGGAGTTCG-AGACCATCCTGGCTAACACGGTGAAA-CCCCGTCTCTACTAAAAA------TA-CAAAAAAA--------TTAGCCGGGCGTGGTGGCGGGCGCCTGTAGTCCCAGCTACTC-----GGGAGGCTGAGGCAGGAGAATGGCGTGAACCTGGGAGGCGGAGCTTGCAGTGAGCCGAGATTGCGCCACTGCACTCCCACCTGGGC--CACAGA-GCGA-GACTCCGTCTC
>DP175
GGCCGGGCGCGG-TGGCTCACGCTTGTAATCCCAGCACTTTGGGAGGCCGAGGCGGGCGGATCACGAGGTCAGGAGTTCG-AGACCATCCTGGCTAACACGGTGAAA-CCCCGTCTCTACTAAAAA------TA-CAAAAAAA--------TTAGCCAGGCGTGGTGGCGGGCGCCTGTAGTCCCAGCTACTC-----GGGAGGCTGAGGCAGGAGAATGGCGTGAACCCGGGAGGCGGAGCTTGCAGTGAGCCGAGATTGCACCACTGCACTCCCGCCTGGGC--CACAGA-GCGA-GACTCCGTCTC
>DP178
GGCCGGGCGCGG-TGGCTCACGCTTGTAATCCCAGCACTTTGGGAGGCCGAGGCGGGCGGATCACGAGGTCAAGAGATCG-AGACCATCCTGGCTAACACGGTGAAA-CCCCGTCTCTACTAAAAA------TA-CAAAAAAAA--------TAGCCGGGCGTGATGGTGGGCGCCTGTAGTCCCAGCTACTC-----GGGAGGCTGAGGCAGGAGAATGGCGTGAACCCGGGAGGCGGAGCTTGCAGTGAGCCGAGATTGCGCCACTGCGCTCCCGCCTGGGC--CACAGA-GCGA-GACTCCGTCTC
>DP180
GGCCGGGCGCGG-TGGCTCACGCTTGTAATCCCAGCACTTTGGGAGGCCGAGGCGGGCGGATCACGAGGTCAGGAGATCG-AGACCATCCTGGCTAACATGGTGAAA-CCCCGTCTCTACTAAAAA------TA-CAAAAAAAA-------TTAGCCGGGCGTGATGGTGGGCGCCTGTAGTCCCAGCTACTC-----GGGAGGCTGAGGCAGGAGAATGGCGTGAACCCTGGAGGCGGAGCTTGCAGTGAGCCGAGATTGCGCCACTGCACTCCCGCCTGGGC--CACAGA-GCGA-GACTCCGTCTC
>DP183
GGCCGGGCGCGG-TGGCTCACGCTTGTAATCCCAGCACTTTGGGAGGCCGAGGCGGGCGGATCACGAGGTCAGGAGATCG-AGACCATCCTGGCTAACACGGTGAAA-CCCCATCTCTACTAAAAA------TA-CAAAAAAA--------TTAGCCGGGCGTGGTGGCGGGCGCCTGTAGTCCCAGCTACTT-----GGGAGGCTGAGGCAGGAGAATGGCGTGAACCCGGGAGGCGGAGCTTGCAGTGAGCCGAGATTGCGCCACTGCACTCCTGCCTGGGC--CACAGA-GCGA-GACTCTGTCTC
>DP184
------------------------TGTAATCCCAGCACTTTGGGAGGCCGAGGCGGGCGGATCACGAGGTCAGGAGATCG-AGACCATCCTGGCTAACACGGTGAAA-CCCCGTCTCTACTAAAAA------TA-CAAAAAAA--------TTAGCCAGGCGTGATGACGGGCGCCTGTAGTCCCAGCTACTC-----GGGAGGCTGAGGCAGGAGAATGGCGTGAACCCGGGAGGCGGAGCTTGCAGTGAGCCAAGATTGCGCCACTGCACTCCAGCCTGGGC--CACAGA-GCGA-GACTCCGTCTC
>DP191
GGCCGGGCGCGG-TGGCTCAGGCTTGTAATCCCAGCACTTTGGGAGGCCGAGGCGGGTGGATCACGAGGTCAGGAGATCG-AGACCATCCTGGCTAACACAGTGAAA-CCCCGTCTCTACTAAAAAAA----TA-CAAAAAAAA-------TTAGCCGGGCGTGATGGCGGGCGCCTGTAGTCCCAGCTACTC-----GGGAGGCTGAGGCAGGAGAATGGCGTGAACCCGGGAGGCGGAGCTTGCAGTGAGCCGAGATTGCGCCACTGCACTCCCGCCTGGGC--CACAGA-GCAA-GACTCCGTCTC
>DP192
GGCCGGGCGCGG-TGGCTCACGCTTGTAATCCCAGCACTTTGGGAGGCCGAGGCGGGCGGATCACGAGGTCAGGAGATCG-AGACCATCCTGGCTAACACGGTGAAA-CCCCGTCTCTACTAAAAA------TA-CAAAAAAAAAA------TAGCCGGGCGTGATGGTGGGCGCCTGTAGGCCCAGCTACTC-----GGGAGGCTGAGGCAGGAGAATGGCGTGAACCCGGGAGGCGGAGCTTGCAGTGAGCCGAGATTGCGCCACTGCACTCCCGCCTGGGC--CACAGA-GCGA-GACTCCGTCTC
>DP193
GGCCGGGCGCGG-TGGCTCACGCTTGTAATCCCAGCACTTTGGGAGGCCGAGGCGGGCGGATCACGAGGTCAGGAGATCG-AGACCATCCTGGCTAACACGGTGAAA-CCCCGTCTCTACTAAAAA------TA-CAAAAAAAAAA-----TTAGCCGGGCGTGATGGCGGGCGCCTGCAGTCCCAGCTACTC-----GGGAGGCTGAGGCAGGAGAATGGCGTGAACCCGGGAGGCGGAGCTTGCAGTGAGCCGAGATTGCGCCACTGCACTCCCGTCTGGGC--CACAGA-GCGA-GACTCCGTCTC
>DP195
GGCCGGGCGCGG-TGGCTCACGCTTGTAATCCCAGCACTTTGGGAGGCCGAGGCGGGTGGATCACGAGGTCAGGAGATCG-AGACCATCCTGGCTAACACGGTGAAA-CCCCGTCTCTACTAAAAAAA----TA-CAAAAAAAA-------TTAGCCGGGCGTGATGGCGGGCGCCTGTAGTCCCAGCTACTC-----GGGAGGCTGAGGCAGGAGAATGGCGTGAACCCGGGAGGCGGAGCTTGCAGTGAGCCGAGATTGCTCCACTGCACTCCCGCCTGGGC--CACAGA-GCAA-GACTCCGTCTC
>DP196
GGCCGGGCGCGG-TGGCTCACGCTTGTAATCCCAGCACTTTGGGAGGCCGAGGCGGGCGGATCACGAGGTCAGGAGATCG-AGACCATCCTGGCTAACACGGTGAAA-CCCCGTCTCTACTAAAAA------TT-CAAAAAAAAA------TTAGCCGGGCGTGATGGTGGGCGCCTGTAGTCCCAGCTACTC-----GGGAGGCTGAGGCAGGAGAATGGCGTGAACCCTGGAGGCGGAGCTTGCAGTGAGCCGAGATTGCGCCACTGCACTCCCGCCTGGGC--CACAGA-GCAA-GACTCCGTCTC
>DP197
GGCCGGGCGCGGCTGGCTCACGCTTGTAATCCCAGCACTTTGGGAGGCCGAGGCGGGTGGATCACGAGGTCAGGAGATCG-AGACCATCCTGGCTAACACGGTGAAA-CCCTGTCTCTACTAAAAA------TA-CAAAAAAAAAA-----TTAGCCGGGCGTGATGGCGGGCGCCTGTAGTCCCAGCTACTC-----GGGAGGCTGAGGCAGGAGAATGGCGTGAACCCGGGAGGCGGAGCTTGCAGTGAGCCGAGATTGCGCCACTGCACTCCCGCCTGGGC--CACAGA-GCGA-GACTCCGTCTC
>DP198
----------------CTCACGCTTGTAATCCCAGCACTTTGGGAGGCCGAGGCGGGCGGATCACGAGGTCAGGGGATCG-AGACCATCCTGGCTAACACGGTGAAA-CCCCGTCTCTACTAAAAA------TA-CAAAAAAAAA------TTAGCCGGGCGTGATGGTGGGCGCCTGTAGTCCCAGCTACTC-----GGGAGGCTGAGGCAGGAGAATGGCGTGAACCCTGGAGGCGGAGCTTGCAGTGAGCCGAGATTGCGCCACTGCACTCCCGCCTGGGC--CACAGA-GCGA-GACTCCGTCTC
>DP199
GGCCGGGCGCGG-TGGCTCACGCTTGTAATCCCAGCACTTTGGGAGGCCGAGGCGGGCGGATCACGAGGTCAGGAGATCG-AGACCATCCTGGCTAACACGGTGAAA-CCCTGTCTCTACTAAAAA------TA-CAAAAAAAA-------TTAGTCGGGCGTGATGGCGGGCGCCTGTAGTCCCAGCTACTC-----GGGAGGCTGAGGCAGGAGAATGGCGTGAACCCGGGAGGCGGAGCTTGCAGTGAGCCGAGATTGCGCCACTGCACTCCAGCCTGGGA--GACAGA-GCGA-GACTCCGTCTC
>DP209
GGCCGGGCGCGG-TGGCTCACGCTTGTAATCCCAGCACTTTGGGAGGCCGAGGCGGGCGGATCACGAGGTCAGGAGATCG-AGACCATCCTGGCTAACACGGTGAAA-CCCCGTCTCTACTAAAAA------TA-CAAAAAAAAA------TTAGCCGGGCGTGATGGTGGGCGCCTGCAGTCCCAGCTACTC-----GGGAGGCTGAGGCAGGAGAATGGCGTGAACCCGGGAGGCGGAGCTTGCAGTGAGCCGAGATTGCGCCACTGCACTCCCGTCTGGGC--CACAGA-GCGA-GACTCCGTCTC
>DP214
GGCCGGGCGCGG-TGGCTCACGCTTGTAATCCCAGCACTTTGGGAGGCCGAGGCGGGCGGATCACGAGGTCAGGAGTTCG-AGACCATCCTGGCTAACACGGTGAAA-CCCCGTCTCTACTAAAAA------TA-CAAAAAAA--------TTAGCCGGGCGTGGTGGCGGGCGCCTGTAGTCCCAGCTACTC-----GGGAGGCTGAGGCAGGAGAATGGCATGAACCTGGGAGGCGGAGCTTGCAGTGAGCCGAGATTGCGCCACTGCACTCCCACCTGGGC--CACAGA-GCGA-GACTCCGTCTC
>DP215
GGCCGGGCGCGG-TGGCTCACGCTTGTAATCCCAGCACTTTGGGAGGCCGAGGCGGGCGGATCACGAGATCAGGAGATCG-AGACCATCCTGGCTAACACGGTGAAA-CCCCGTCTCTACTAAAAA------TA-CAAAAAAAA-------TTAGCCGGGCGTGATGGTGGGCGCCTGTAGTCCCAGCTACTG-----GGGAGGCTGAGGCAGGAGAATGGCGTGAACCCTGGAGGCGGAGCTTGCAGTGAGCCGAGATTGCGCCACTGCACTCCCGCCTGGGC--CACAGA-GCGA-GACTCCGTCTC
>DP218
GGCCGGGCGCGG-TGGCTCACGCTTGTAATCCCAGCACTTTGGGAGGCCGAGGCGGGCGGATCACGAGGTCAGAAGATCG-AGACCATCCTGGCTAACATGGTGAAA-CCCCGTCTCTACTAAAAA------TA-CAAAAAAAA-------TTAGCCGGGCGTGATGGCGGGTGCCTGTAGTCCCAGCTACTC-----GGGAGGCTGAGGCAGGAGAATGGCATGAACCCGGGAGGCGGAGCTTGCAGTGAGCCGAGATTGCGCCACTGCACTCCCGCCTGGGC--CACAGA-GCGA-GACTCTGTCTC
>DP221
GGCCGGGCGCGG-TGGCTCACGCTTGTAATCCCAGCACTTTGGGAGGCTAAGGCGGGCGGATCACGAGGTCAGGAGATCG-AGACCATCCTGGC-AACACGGTGAAA-CCCCGTCTCTACTAAAAA------TA-CAAAAAAAA-------TTAGCCGGGCGTGATGGCGGGCGCCTGTAGTCCCAGCTACTC-----GGGAGGCTGAGGCAGGAGAATGGCGTGAACCCGGGAGGTGGAGCTTGCAGTGAGCCGAGATTGCGCCACTGCACTCCCGCCTGGGC--CACAGA-GCGA-GACTCCGTCTC
>DP222
GGCCGGGCGCGG-TGGCTCACGCTTGTAATCCCAGCACTTTGGGAGGCCGAGGCGGGCGGATCACGAGGTCAGGAGATCG-AGACCATCCTGGCTAACACGGTGAAA-CCCCGTCTCTACTAAAAA------TA-CAAAAAAAT-------TTAGCTGGGCGTGGTGGCAGGCGCCTGTAGTCCCAGCTACTC-----GGGAGGCTGAGGCAGGAGAATGGCGTGAACCCGGGAGGCGGAGCTTGCAGTGAGCTGAGATTGCGCCACTGCACTCCCGCCTGGGC--CACAGA-GCAA-GACTCCGTCTC
>DP224
GGCCGGGCGCGG-TGGCTCACGCTTGTAATCCCAGCACTTTGGGAGGCCGAGGCGGGCGGATCACGAGGTCAGAAGATCG-AGACCATCCTGGCTAACACGGTGAAA-CCCCGTCTCTACTAAAAA------TA-CAAAAAAAA-------TTAGCCGGGCGTGATGGCGGGTGCTTGTAGTCCCAGCTACTC-----GGGAGGCTGAGGCAGGAGAATGGCGTGAACCCGGGAGGCGGAGCTTGCAGTGAGCCGAGATTGCGCCACTGCACTCCCACCTGGGC--CACAGA-GCGA-GACTCTGTCTC
>DP227
GGCCGGGCGCGG-TGGCTCACGCTTGTAATCCCAGCACTTTGGGAGGCCGAGGCGGGCGGATCACGAGGTCAGGAGATCG-AGACCATCCTGGCTAACACGGTGAAA-CCCCGTCTCTACTAAAAA------TA-CAAAAAAA--------TTAGCCGGGCTTGGTGGCGGGCGCCTGTAGTCTCAGCTACTC-----GGGAGGCTGAGGCAGGAGAATGGCGTGAACCTGGGAGGCGGAGCTTGCAGTGAGCCGAGATTGCGCCACTGCACTCCCACCTGGGC--CACAGA-GCGA-GACTCCGTCTC
>DP229
GGCCGGGCGCGG-TGGCTCACGCTTGTAATCCCAGCACTTTGGGAGGCCGAGGCAGGCGGATCACGAGGTCAGGAGATCG-AGACCATCCTGGCTAACACGGTGAAA-CCCCGTCTCTACTAAAAA------TA-CAAAAAAAA-------TTAGCCGGGCGTGATGGTGGGTGCCTGTAGTCCCAGCTACTC-----GGGAGGCTGAGGCAGGAGAATGGCGTGAACCCTGGAGGCGGAGCTTGCAGTGAGCCGAGATTGCGCCACTGCACTCCCGCCTGGGC--CACAGA-GCAA-GACTCCGTCTC
>DP238
GGCCGGGCGCGG-TGGCTCACGCTTGTAATCTCAGCACTTTGGGAGGCCGAGGCGGGCGGATCACGAGGTCAGGAGATCG-AGACCATCCTGGCTAACACGGTGAAA-CCCCGTCTCTACTAAAAA------TA-CAAAAAAA--------TTAGCCGGGCGTGGTGGCGGGCGCCTGTAGTCCCAGCTACTC-----GGGAGGCTGAGGCAGGAGAATGGCGTGAACCTGGGAGGCGGAGCTTGCAGTAAGCCGAGATTGCGCCACTGCACTCCCACCTGGGC--CACAGA-GCGA-GACTCCGTCTC
>DP239
GGCTGGGCGCGG-TGGCTCACGCTTGTAATCCCAGCACTTTGGGAGGCCGAGGTGGGCGGATCACGAGGTCAGGAGATCG-AGACCATCCTGGCTAACACGGTGAAA-CCCCGTCTCTACTAAAAA------TA-CAAAAAAAA-------TTAGCCGGGCATGATGGTGGGCGCCTGTAGTCCCAGCTACTC-----GGGAGGCTGAGGCAGGAGAATGGCGTGAACCCTGGAGGCGGAGCTTGCAGTGAGCCGAGATTGCGCCACTGCACTCCCGCCTGGGC--CACAGA-GCAA-GACTCCGTCTC
>DP241
GGCCGGGCGCGG-TGGCTCACGCTTGTAATCCCAGCACTTTGGGAGGCCGAGGCGGGCGGATCACGAGGTCAAGAGATCG-AGACCATCCTGGCTAACACGGTGAAA-CCCCGTCTCTACTAAAAA------TA-CAAAAAAAA-------TTAGCCGGGCGTGATGGTGGGCGCCTGTAGTCCCAGCTACTC-----GGGAGGCTGAGGCAGGAGAATGGCGTGAACCCTGGAAGCGGAGCTTGCAGTGAGCCGAGATTGCGCCACTGCACTCCCGCCTGGGC--CACAGA-GCGA-GACTCCGTCTC
>DP244
GGCCGGGCGCGG-TGGCTCACGCTTGTAATCCCAGCACTTTGGGAGGCCGAGGCGGGCGGATCACGAGGTCAGGAGATCG-AGACCATCCTGGCTAACACAGTGAAA-CCCCGTCTCTACTAAAAA------TA-CAAAAAAAA-------TTAGCCGGGCGTGGTGGCGGGCGCCTGTAGTCCCAGCTACTC-----GGGAGGCTGAGGCAGGAGAATGGCGTGAACCTGGGAGGCGGAGCTTGCAGTGAGCCGAGATTGCGCCACTGCACTCCCACCTGGGC--CACAGA-GCGA-GACTCCGTCTC
>DP248
GGCCGGGCGCGG-TGGCTCACGCTTGTAATCCCAGCACTTTGGGAGGCCGAGGTGGGGGGATCACGAGGTCAGGAGATCG-AGACCATCCTGGCTAACACGGTGAAA-CCCCGTCTCTACTAAAAA------TA-CAAAAAAAA-------TTAGCCGGGCGTGATGGTGGGCGCCTGTAGTCCCAGCTACTC-----GGGAGGCTGAGGCAGGAGAATGGCGTGAACCCTGGAGGCGGAGCTTGCAGTGAGCCGAGATTGCGCCACTGCACTCCCGCCTGGGC--CACAGA-GCGA-GACTCCGTCTC
>DP251
GGCCGGGCGCGG-TGGCTTATGCTTGTAATCCCAGCACTTTGGGAGGCCGAGGCGGGCAGATCACGAGGTCAGGAGATCG-AGACCATCCTGGCTAACACGGTGAAA-CCCTGTCTCTACTAAAAA------TA-CAAAAAAA--------TTAGCCGGGTGTGATGGCGGGCGCCTGTAGTCCCAGCTACTC-----GGGAGGCTGAGGCAGGAGAATGGCATGAACCCGGGAGGCCGAGCTTGCAGTGAGCCGAGATTGCGCCACTGCACTCCCGCCTGGGC--CACAGA-GCGA-GACTCCGTCTC
>DP257
GGCCGGGCGCGG-TGGCTCACGCTTGTAATCCCAGCACTTTGGGAGGCCGAGGCGGGCGGATCACGAGGTCAGGAGATCG-AGACCATCCTGGCTAACAAGGTGAAA-CCCCGTCTCTACTAAAAA------TA-CAAAAAAT--------TTAGCCGGGCGTGATGGCGGGCGCCTGTAGTCCCAGCTACTC-----GGGAGGCTGAGGTAGGAGAATGGCGTGAACCCTGGAGGCGGAGCTTGCAGTGAGCCGAGATTGCGCCACTGCACTCCCACCTGGGC--CACAGA-GCGA-GACTCCGTCTC
>DP261
GGCCGGGCGCGG-TGGCTCACGCTTGTAATCCCAGCACTTTGGGAGGCGGAGGCGGGCGGATCGCGAGGTCAGGAGATCG-AGACCATCCTGGCTAACACGGTGAAA-CCCCGTCTCTACTAAAAA------TA-CAAAAAAA--------TTAGCTGGGCGTGATGGCGGGCACCTGTAGTCCCAGCTACTC-----GGGAGGCTGAGGCAGGAGAATGGCGTGAACCCGGGAGGTGGAGCTTGCAGTGAGCCGAGATTGCGCCACTGCACTCCCGCCTGGGC--CACAGA-GCGA-GACTCCGTCTC
>DP262
GGCCGGGCGCGG-TGGCTCACGCTTGTAATCCCAGCACTTTGGGAGGCCGAGGTGGGCAGATCACGAGGTCAGGAGATCG-AGACCATCCTGGCTAACACGGTGAAA-CCCCGTCTCTACTAAAAA------TA-CAAAAAAAA--------TAGCCGGGCGTGATGGTGGGCGCCTGTAGTCCCAGCTACTC-----GGGAGGCTGAGGCAGGAGAATGGCGTGAACCCGGGAGGCGGAGCTTGCAGTGAGCCGAGATTGCGCCACTGCACTCCCGCCTGGTC--CACAGA-GCGA-GACTCCGTCTC
>DP265
GGCCGGGCACGG-TGGCTCACGCTTGTAATCCCAGCACTTTGGGAGGCCGAGGCGGGCGGATCACGAGGTCAGGAGATCA-AGACCATCCTGCCTAACACGGTGAAA-CCCCGTCTCTACTAAAAA------TA-CAAAAAAA--------TTAGCCGGGCGTGATGGCGGGCGCCTGTAGTCCCAGCTACTC-----GGGAGGCTGAGGCAGGAGAATGGCGTGAACCCAGGAGGCAGAGCTTGCAGTGAGCCAAGATTGCGCCACTGCACTCCCGCCTGGGC--CACAGA-GCGA-GACTCCGTCTC
>DP267
GGCCGGGCGCGG-TGGCTCACGCTTGTAATCCCAGCACTTTGGGAGGCCGAGGCGGGCGGATCACGAGGTCAGGAGATCG-AGACCATCCTGGCTAACACGGTGAAA-CCCCATCTCTACTAAAAA------TA-CAAAAAAA--------TTAGCCGGGCGTGGTGGCGGGCGCCTGTTGTCCCAGCTACTC-----GGGAGGCTGAGGCAGGAGAATGGCGTGAACCTGGGAGGCGGAGCTTGCAGTGAGCCGAGATTGCGCCACTGCACTCCCACCTGGGC--CACAGA-GCGA-GACTCCGTCTC
>DP269
GGCCGGGCGCGG-TGGCTCACGCTTGTAATCCCAGCACTTTGGGAGGCCGAGGCGGGCGGATCACGAGGTCAGGAGATCG-AGACCATCCTGGCTAACACGGTGAAA-CCCCGTCTCTACTAAAAA------TA-CAAAAAAAAAAA----TTAGCCGGGCGTGATGGTGGGCGCCTGTAGTCCCAGCTACTC-----GGGAGGCTGAGGCAGGAGAATGGCGTGAACCCTGGAGGCGGAGCTTGCAGTGAGCCGAGATTGCGCCACTGCACTCCCGCCTGGGC--CACAGA-GCGA-GACTCCGTCTC
>DP270
GGCCGGGCGCAG-TGGCTCACGCTTGTAATCCCAGCACTTTGGGAGGCCGAGGCGGGCGGATCACGAGGTCAGGAGATCG-AGACCATCCTGGCTAACACGGTGAAA-CCCCGTCTCTACTAAAAA------TA-CAAAAAAAA-------TTAGCCGGACGTGATGGCGGGCGCCTGTAGTCCCAGCTACTC-----GGGAGGCTGAGGCAGGAGAATGGCATGAACCCGGGAGGCGGAGCTTGCAGTGAGCCAAGATTGCGCCACTGCACTCCCACCTGGGCTGCACAGA-GCGA-GACTCCGTCTC
>DP271
GGCCGGGCGTGG-TGGCTCACGCTTGTAATCCCAGCACTTTGGGAGGCCGAGGCGGGTGGATCACGAGGTCAGGAGATCG-AGACCATCCTGGCTAACACGGTGAAA-CCCCGTCTCTACTAAAAA------TA-CAAAAAAAAAA-----TTAGCCGGGCGTGATGGCGGGCGCCTGTAGTCCCAGCTACTC-----GGGAGGCTGAGGCAAGAGAATGGCGTGAACCTGGGAGGCGGAGCTTGCAGTGAGCCGAGATTGCGCCACTGCACTCCCGCCTGGGC--CACAGA-GCGA-GACTCCGTCTC
>DP273
GGCCGGGCGCGG-TGGCTCACGCTTGTAATCCCAGCACTTTGGGAGGCCGAGGCGGGCGGATCATGAGGTCAGGAGATCG-AGACCATCCTGGCTAACACGGTGAAA-CCCCGTCTCTACTAAAAA------TA-CAAAAAAAAA------TTAGCCGGGCGTGATGGTGGGCGCCTGTAGTCCCAGCTACTC-----GGGAGGCTGAGGCAGGAGAATGGCGTGAACCCTGGAGGCGGAGCTTGCAGTGAGCCGAGATTGCGCCACTGCACTCCCACCTGGGC--CACAGA-GCGA-GACTCTGTCTC
>DP274
GGCCGGGCGCGG-TGGCTCACGCTTGTAATCCCAGCACTTTGGGAGGCCGAGGCGGGTGGATCACGAGGTCAGGAGATCG-AGACCATCCTGGCTAACACGGTGAAA-CCCCGTCTCTACTAAAAA------TA-CAAAAAAAAA------TTAGCTGGGCGTGATGGCGGGCGCCTGTAGTCCCAGCTACTC-----GGGAGGCTGCGGCAGGAGAATGGCGTGAACCCGGGAGGCGGAGCTTGCAGTGAGCCAAGATTGCGCCACTGCACTCCCGCCTGGGC--CACAGA-GCGA-GACTCCGTCTC
>DP275
GGCCGGGCGCGG-TGGCTCACGCTTGTAATCCCAGCACTTTGGGAGGCCGAGGCGGGTGGATCATGAGGTCAGGAGATCG-AGACCATCCTGGCTAACACGGTGAAA-CCCCGTCTCTACTAAAAAAA----TA-CAGAAAAA--------TTAGCCGGGCGTGATGGCGGGCGCCTGTAGTCCCAGCTACTC-----GGGAGGCTGAGGCAGGAGAATGGCGTGAACCCGGGAGGCGGAGCTTGCAGTGAGCCGAGATTGCGCCACTGCACTCCCACCTGGGC--CAAAGA-GCAA-GACTGCGTCTC
>DP277
----------------------------ATCCCAGCACTTTGGGAGGCCGAGGCGGGTGGATCACGAGGTCAGGAGATCG-AGACCATCCTGGCTAACACGGTGAAA-CCCCGTCTCTACTAAAAA------TA-CAAAAAAA--------TTAGCCGGGCGTGGTGGCGGGCGCCTGTAGTCCCAGCTACTC-----GGGAGGCTGAGGCAGGAGAATGGCGTGAACCTGGGAGGCGGAGCTTGCAGTGAGCCGAGATTGCGCCACTGCACTCCCACCTGGGC--CACAGA-GCGA-GACTCCGTCTC
>DP278
GGCCGGGCGCAG-TGGCTCACGCTTGTAATCCCAGCACTTTGGGAGGCCTAGGCGGGCGGATCACGAGGTCAGGAGATCG-AGACCATCCTGGCTAACACGGTGAAA-CCCCGTCTCTACTAAAAA------TA-CAAAAAAA--------TTAGCCAGGCGTGGTGGCGGGCGCTTGTAGTCCCAGCTACTC-----GGG-GGCTGAGGCAGGAGAATGGCGTGAACCCGGGAGGCGGAGCTTGCAGTGAGCCGAGATTGCGCCACTGCACTCCCGCCTGGGC--GACAGA-GCGA-CACTCCGCCTC
>DP281
GGCCGGGCGCGG-TGGCTCACGCTTGTAATCCCAGCACTTTGGGAGGCCGAGGCGGGCGGATCACGAGGTCAGGAGATCG-AGACCATCCTGGCTAACACGGTGAAA-CCCCGTCTCTACTAAAAA------TA-CAAAAAAAA-------TTAGCCGGGCGTGATGGCGGGCGCCTGTAGTCCCAGCTACTC-----GGGAGGCTGAGGCAGGAGAACGGCGTGAACCCGGGAGACGGAGCTTGCAGTGAGCTGAGATTGCGCCACTGCACTCCCGTCTGAGC--CACAGA-GCGA-GACTCCGTCTC
>DP283
GGCCGGGCGCGG-TGGCTCACGCTTGTAATCCCAGCACATTGGGAGGCCGAGGCGGGCGGATCACGAGGTCAGGAGATCG-AGACCATCCTGGCTAACACGGTGAAA-CCCCGTCTCTACTAAAAA------TA-CAAAAAAA--------TTAGCCGGGCCTGGTGGCGGGCGCCTGTAGTCCCAGCTACTC-----GGGAGGCTGAGGCAGGAGAATGGCGTGAACCTGGGAGGCAGAGCTTGCAGTGAGCCGAGATTGCGCCACTGCACTCCCACCTGGGC--CACAGA-GCGA-GACTCCGTCTC
>DP284
GGCCGGGCGCGG-TGGCTCATGCTTGTAATCCCAGCACTTTGGGAGGCCAAGGCGGGCGGATCACGAGGTCAGGAGATCG-AGACCATCCTGGCTAACACAGTGAAA-CCCCGTCTCTACTAAAAA------TA-AAAAAAAAA-------TTAGCCGGGCGTGGTGGCGGGTGCCTGTAGTCCCAGCTACTC-----GGGAGGCTGAGGCAGGAGAATGGCGTGAACCCGGGAGGCGGAGCTTGCAGTGAGCCGAGATTGCGCCACTGCACTCCCGCCTGGGC--CACAGA-GCGA-GACTCCGTCTC
>DP285
GGCCGGGCGCGG-TGGCTCACGCTTGTAATCCCAGCACTTTGGGAGGCCAAGGCAGGCGGATCACGAGGTCAGGAGATCA-AGACCATCCTGGCTAACACAGTGAAA-CCCCGTCTCTACTAAAAA------TA-CAAAAAAA--------TTAGCCGGGCGTGATGGCGGGCGCCTGTAGTCCCAGCTACTC-----GGGAGGCTGAGGCAGGAGAATGGCGTGAACCCGGGAGGCGGAGCTTGCAGTGAGCCGAGATTGTGCCACTGCACTCCCACCTGGGC--CACAGA-GCGA-GACTCCGTCTC
>DP286
GGCCGGGCGCGG-TGGCTCACGCTTGTAATCCCAGCACTTTGGGAGGCCGATGCGGGTGGATCACGAGGTCAGGAGATCG-AGACCATCCTGGCTAACACGGTGAAA-CCCCGTCTCTACTAAAAA------TA-CAAAAAAA--------TTAGCCGGGCGTGGTGGTGGGCGCCTGTAGTCCCAGCTACTC-----GGGAGGCTGAGGCAGGAGAATGGCGTGAACCCGGGAGGCAGAGCTTGCAGTGAGCCGAGATTGCGCCACTGCACTCCCGCCTCGGC--CACAGA-GCGA-GACTTCGTCTC
>DP287
GGCCGGGCGCGG-TGGCTCATTCTTGTAATCCCAGCACTTTGGGAGGCCGAGGCGGGCGGATCACGAGGTCAGGAGATTG-AGACCATCCTGGCTAACACTGTGAAA-CCCCGTCTCTACTAAAAA------TA-CCAAAAAAA-------TTAGCCGGGCGTGATGGTGGGCGCCTGTAGTCCCAGCTACTC-----GGGAGGCTGAGGCAGGAGAATGGCGTGAACCCGGGAGGCAGAGCTTGCAGTGAGCAGAGATTGCGCCACTGCACTCCCGCCTGGGC--CACAGA-GCGA-GACTCCGTCTC
>DP288
GGCCGGGCGAGG-TGGCTCACGCTTGTAATCTCAGCACTTTGGGAGGCCGAGGCGGGCGGATCACGAGGTCAGGAGATCG-AGACCATCCTGGCTAACACGGTGAAA-CCCCGTCTCTACTAAAAA------TA-CAAAAAAAA-------TTAGCCGGGCGTGATGGTGGGGGCCTGTAGTCCCAGCTACTC-----GGGAGGCTGAGGCAGGAGAATGGCGTGAACCCTGGAGGCGGAGCTTGCAGTGAGCCGAGATTGCGCCACTGCACTCCTGCCTGGGC--CACAGA-GCGA-GACTCCATCTC
>DP289
GGCCGGGCGCGG-TGGCTCACGCCTGTAATCCCAGCACTTTGGGAGGCCGAGGCGGGCGGATCACGAGGTCAGGAGATCG-AGACCATCCTGACTAACACGGTGAAA-CCCCGTCTCTACTAAAAA------TA-CAAAAAAAAA------TTAGCCGGGCGTGATGGCGGGCGCCTGTAGTCCCAGCTACTC-----GGGAGGCTGAGGCAGGAGAATGGCGTGAACCCGGGAGGCGGAGCTTGCAGTGAGCCGAGATCGCGCCACTGCACTCCCATCTGGGC--CACAGA-GCGA-GACTCCGTCTC
>DP290
-------------------ACGCTTGTAATCCCAGCACTTTGGGAGGCCGAGGCGGGCCGATCACGAGGTCAGGAGATCG-AGACCATCCTGGCTAACACGGTGAAA-CCCCGTCTCTACTAAAAA------TA-CAAAAAAA--------TTAGCCTGGCGTGGTGGTGGGCGCCTGTAGTCCCAGCTACTC-----GGGAGGCTGAGGCAGGAGAGTGGCGTGAACCCGGGAGGCGGAGCTTGCAGTGAGCCGAGATTGCACCACTGCACTCCCGCCTGGGC--CACAGA-GCGA-GACTCCGTCTC
>DP291
GGCCGGGCGCGG-TGGCTCACGCTTGTAATCCCAGCACTTTGGGAGGCCGAGGCGGGCGGATCACGAGGTCAGGAGATCG-AGACCATCCTGGCTAACACGGTGAAA-CCCCGTCTCTACTAAAAA------TA-CAAAAAAAA-------TCAGCTGGGCGTGGTGGTGGGCGCCTGTAGTCCCAGCTACTC-----GGGAGGCTGAGGCAGGAGAATGGCGTGAACCCTGGAGGCGGAGCTTGCAGTGAGCCGAGATTGCGCCACTGCACTCCCGCCTGGGC--CACAGA-GCGA-GACTCCGTCTC
>DP294
GGCCGGGCGCGG-TGGCTCACGCTTGTAATCCCAGCACTTTGGGAGGCCGAGGCGGGCGGATCACGAGGTCAGGAGATCG-AGACCATCCTGGCTAACACGGTGAAA-CCCCGTCTCTACTAAAAAAAAAAATA-CAAAAATA--------TTAGCCGGGCGTGATGGCGGGCGCCTGTAGTCCCAGCTACTC-----GGGAGGCTGAGGCAGGAGAATGGCGTGAACCCGGGAGGCGGAGCTTGCAGTGAGCCGAGATTGCGCCACTGCACTCCCGCCTGGGC--CACAGA-GCGA-GACTCCGTCTC
>DP295
GGCCGGGCGCGG-TGGCTCACGCTTATAATCCCAGCACTTTGGGAGGCCGAGGCGGGTGGATCACGAGGTCAGGAGATCG-AGACCATCCTGGCTAACACGGTGAAA-CCCCGTCTCTACTAAAAA------TA-CAAAAAAAA--------TAGCCGGGCATGATGGTGGGCGCCTGTAGTCCCAGCTACTC-----GGGAGGCTGAGGCAGGGGAATGGCGTGAACCCGGGAGGCGGAGCTTGCAGTGAGCCGAGATTGCGCCACTGCACTCCCGCCTGGGC--CACAGA-GCGA-GACTCCGTCTC
>DP297
--------------------------TAATCCCAGCACTTTGGGAGGCCGAGGCGGGCGGATCACGAGGTCAGGAGATCG-AGACCATCCTGGCGAACACGGTGAAA-CCCCGTCTCTACTAAAAA------TA-CAAAAAAA--------TTAGCCGGGTGTGGTGGCGGGCGCCTGTAGTCCCAGCTACTC-----GGGAGGCTGAGGCAGGAGAATGGCGTGAACCCGGGAGGCGGAACTTGGAGTGAGCCGAGATTGCGCCACTGCACTCCCGCCTGGGC--CACAGA-GCGA-GACTCCGTCTC
>DP301
GGCCGGGCGCGG-TGGCTCACGCTTGTAATCCCAGCACTTTGGGAGGCCAAGGCGGGTGGATCACGAGGTCAGGAGATCG-AGACCATCCTGGCTAACACGGTGAAA-CCCCGTCTCTACTAAAAA------TA-CAAAAAAAAA------TTAGCCGGGCGTGATGGTGGGCGCCTGTAGTCCCAGCTACTC-----AGGAGGCTGAGGCGGGAGAATGGCGTGAACCCGGGAGGCGGAGCTTGCAGTGAGCCGAGATTGCGCCACTGCACTCCCGCCTGGGC--CACAGA-GCGA-GACTCCGTCTC
>DP302
GGCCGGGCGCGG-TGGCTCACGCTTGTAATCCCAGCACTTTGGGAGGCCGAGGCGGGTGGATCACGAGGTCAGGAGATCG-AGACCATCCTGGCTAACACGGTGAAA-CCCCGTCTCTACTAAAAA------TA-CAAAAAAAAA------TTAGCTGGGCGTGATGGCGGGCGCCTGTAGTCCCAGCTACTC-----GGGAGGCTGCGGCAGGAGAATGGCGTGAACCCGGGAGGCGGAGCTTGCAGTGAGCCAAGATTGCGCCACTGCACTCCCGCTTGGGC--CACAGA-GCGA-GACTCCGTCTC
>DP304
GGCCGGGCGCGG-TGGCTCACGCTTGTAATCCCAGCACTTTGGGAGGCCGAGGTGGGCGGATCACGAGGTCAGGAGATCG-AGACCATCCTGGCTAACACGGTGAAA-CCCCGTCTCTACTAAAAAAAA---TA-CAAAAAAA--------TTAGCCGGGCGTGATGGTGGGCGCCTGTAGTCCTAGCTACTC-----GGGAGGCTGAGGCAGGAGAATGGCATGAACCCGGGAGGCGGAGCTTGCAGTGAGCCGAGATTGCGCCACTGCACTCCCGCCTGGGC--CACAGA-GTGA-GACTCCGTCTC
>DP306
GGCCGGGCGCGG-TGGCTCAGGCTTGTAATCCCAGCACTTTGGGAGGCCGAGGCGGGCGGATCACGAGGTCAGAAGATCG-AGACCATCCTGGCTAACACGGTGAAA-CCCCGTCTCTACTAAAAA------TA-CAAAAAAAAA------TTAGCTGGGCGTGATGGTGGGCGCCTGTAGTCCCAGCTACTC-----GGGAGGCTGAGGCAGGAGAATGACGTGAACCCTGGAGGCGGAGCTTGCAGTGAGCCGAGATTGCGCCACTGCACTCCCGCCTGGGC--CACAGA-GCGA-GACTCCGTCTC
>DP307
GGCCGGGCGCGG-TGGCTCACGCTTGTAATCCCAACACTTTGGGAGGCCGAGGTGGGCGGATCACAAGGTCAGGAGATCG-AGACCATCCTGGCTAACACGGTGAAA-CCCCGTCTCTACTAAAAA------TA-CAAAAAAAA-------TTAGCCGGGCGTGATGGTGGGCGCCTGTAGTCCCAGCTACTC-----GGGAGGCTGAGGCAGGAGAATGGCATGAACCCGGAAGGCGGAGCTTGCAGTGAGCCGAGATTGCGCCACTGCACTCCCGCCTGGGC--CACAGA-GCGA-GACTCCGTCTC
>DP308
GGCCGGGCGCGG-TGGCTCACGCTTGTAATCCCAGCACTTTGGGAGGCCGAGGCGGGTGGATCA--AGGTCAGGAGATCG-AGACCATCCTGGCTAACACGGTGAAA-CCCCGTCTCTACTAAAAA------TA-CAAAAAAAAA------TTAGCCGGGCATGATGGCGGGCGCCTGTAGTCCCAGCTACTC-----GGGAGGCTGAGGCAGGAGAATGGCGTGAACCCGGGAGGCGGAGCTTGCAGTGAGCCGAGATTGCGCCACTGCACTCCCACCTGGGC--CACAGA-GCGA-GACTCCGTCTC
>DP309
-----------------------------------CACTTTGGGAGGCCGAGGCGGGCGGATCACGAGGTCAGGAGATCG-AGACCATCCTGGCTAACACGGTGAAA-CCCCGTCTCTACTAAAAA------TA-CAAAAAAA--------TTAGCCGGGCGTGGTGGCGGGCGCCTGTAGTCCCAGCTACTC-----GGGAGGCTGAGGCAGGAGAATGGCGTGAACCTGGGAGGCGGAGCTTGCAGTGAGCCGAGATTGCGCCACTGCACTCCCACCTGGGC--CACAGA-GCGA-GACTCCGTCTC
>DP311
GGCCGGGCACAG-TGGCTCACGCTTGTAATCCCAGCACTTTGGGAGGCTGAGGCGGGTGGATCACGAAGTCAGGAGATCA-AGACCATCCTGGCTAACACGGTGAAA-CCCCGTCTCTACTAAAAA------TA-CAAAAAAA--------TTAGCCGGGCGTGATGGCGGGCGCCTGTAGTGCCAGCTACTC--CAGCTGAGGCTGAGGCAGGAGAATGGCGTGAACCCGGGAGGCGGAGCTTGCAGTGAGCCGAGATTGCGCCACTGCACTCCCGCCTGGGC--CACAGA-GCGA-GACTTCGTCTC
>DP312
GGCCGGGCGCGG-TGGCTCACGCTTGTAATCCCAGCACTTTGGGAGGCCGAGGCGGGCGGATCACGAGGTCAGGAGATCG-AGACCATCCTGGCTAACACGGTGAAA-CCCCGTCTCTACTAAAAA------TA-CAAAAAAAAAAAAAA--TAGCCGGGCGTGATGGTGGGCGCCTGTAGTCCCAGCTACTC-----GGGAGGCTGAGGCAGGAGAATGGCCTGAACCCGGGAGGCGGAGCTTGCAGTGAGCCGAGATTGCGCCACTGCACTCCCGCCTGGGC--CACAGA-GCGA-GACTCCGTCTC
>DP314
GGCCAGGCGCGG-TGGCTCACGCTTGTAATCCCAGCACTTTGGGAGGCCGAGGCGGGCGGATCACGAGGTCAGGAGATCG-ACACCATCCTGGCTAACACAGTGAAA-CCCCGTCTCTACTAAAAA------TA-CAAAAAAAA-------TTAGCCGGGCGTGATGGTGGGCGCCTGTAGTCCCAGCTACTCTACTCGGGAGGCTGAGGCAGGAGAATGGCGTGAACCCGGGAGGCGGAGCTTGCAGTGAGCCGAGATTGCGCCACTGCACTCCCGCCTGGGC--CACAGA-GCGA-GGCTCCGTCTC
>DP315
GGCCGGGCGCGG-TGGCTCACGCTTGTAATCCCAGCACTTTGGGAGGCCGAGGCGGGCGGATCACGAGGTCAGGAGATGG-AGACCATCCTGGCTAAAACGGTGAAA-CCCCGTCTCTAATAAAAA------TA-CAAAAAAA--------TTAGCCGGGTGTGGTGGCGGGCGCCTGTAGTCCCAGCTACTC-----GGGAGGCTGAGGCAGGAGAATGGCGTGAACCCGGGAGGCGGAGCTTGCAGTGAGCCGAAATCGCTCCACTGCACTCCCGCCTGGGC--CACAGA-GCGA-GACTCCGTCTC
>DP316
GGCCGGGCGCGG-TGGCTCACGCTTGTAATCCCAGCACTTTGGGAGGCCGAGGCGGGCGGATCACGAGGTCAGGAGATCG-AGACCATCCTGGCTAACACGGAGAAA-CCCCGTCTCTACTAAAAAAA----TA-CAAAAAAA--------TTAGCCGGGCGTGATGGCGGGCGCCTGTAGTCCCAGCTACTC-----GGGAGGCTGAGGCAGGAGAATGGCGTGAACCCAGGAGGCGGAGCTTGCAGTGAGTCGAGATCGCGCCACTGCACTCCAGCCTGAGC--CACAGA-GCGA-GACTCCGTCTC
>DP317
GGCCGGGCGCGG-TGGCTCACGCTTGTAATCCCAGCACTTTGGGAGGC-GAGGCGGGCGGATCACGAGGTCAGGAGATCG-AGACCATCCTGGCTAACACGGTGAAA-CCCCGTCTCTACTAAAAAAAA---TA-CAAAAAAA--------TTAGCCGGGCGTGATGGTGGGCGCCTGTAGTCCTAGCTAGTC-----GGGAGGCTGAGGCAGGAGAATGGCGTGAACCCGGGAGGCGGAGCTTGCAGTGAGCTGAGATTGCGCCACTGCACTCCCGCCTGGGC--CACAGA-GCGA-GACTCCGTCTC
>DP318
TGCCGGGCGCGG-TGGCTCACGCTTGTAATCCCAGCACTTTGGGAGGCCGAGGCGGGCGGATCACGAGGTCAGGAGATCG-AGACCATCCTGGCTAACACGGTGAAA-CCCCTTCTCTACTAAAAA------TA-CAAAAAAA--------TTAGCCGGGCGTGATGGTGGGCGCCTGTAGTCCTAGCTACTC-----GGGAGGCTGAGGCAGGAGAATGGCGTGAACCCGGGAGGCGGAGCTTGCAGTGAGCCGAGATTGCGCCACTGCACTCCCGCCTGGGC--CACAGA-GCGA-GACTCCATCTC
>DP320
GGCCGGGCGCGG-TGGCTCACGCTTGTAATCCCAGCACTTTGGGAGGCCGAGGCGGGCGGATCACGAGGTCAGGAGATCG-AGACCATCCTGGCTAACACGATGAAA-CCCCGTCTCTACTAAAAAAA----TG-CAAAAAAAA-------TTAGCTGGGCGTGATGGCGGGCGCCTGTAGTCCCAGCTACTC-----AGGAGGCTGAGGCAGGAGAATGGCGTGAACCCGGGAGGCGGAGCTTGCAGTGAGCCGAGATTGAGCCACTGCACTCCCGCCTGGGC--CACAGA-GTGA-GACTCCGTCTC
>DP322
GGCCGGGCGCGG-TGGCTCACGCTTGTAATCCCAGCACTTTGGGAGGCCGAGGCAGGCGGATCACGAGGTCAGGAGATGG-AGACCATCCTGGCTAACACGGTGAAA-CCCCGTCTCTACTAAAAAAAA---TA-CAAAAAAA--------TTGGCCGGGCGTGATGGTGGGCGCCTGTAGTCCCAGCTACTC-----GGGAGGCTGAGGCAGGAGAATGGCGTGAACCCAGGAGGCGGAGCTTGCAGTGAGCCGAGATTGCGCCACTGCACTCCCGCCTGGGC--CACAGA-GCGA-GACTCCGTCTC
>DP323
GGCCGGGCGCGG-TGGCTCACGCTTGTAATCCCAGCACTTTGGGAGGCCGAGGCGGGCAGATCACGAGGTCAGGAGATCG-AGACCATCCTGGCTAACACGGTGAAA-CCCCGTCTCTACTAAAAA------TA-CAAAAAA---------TTAGCTGGGTGCGGTGGCGGGCGCCTGTAGTCCCAGCTACTC-----GGGAGGCTGAGGCAGGAGAATGGCGTGAACCTGGGAGGCGGAGCTTGCAGTGAGCCGAGATTGCGCCACTGCACTCCCACCTGGGC--CACAGA-GCGA-GACTCCGTCTC
>DP324
GGCCGGGCGCGG-TGGCTCACGCTTGTAATCCCAGCACTTTGGGAGGCCGAGGCGGGTGGATCACGAGGTCAGGAGATCG-AGACCATCCTGGCTAACACGGTGAAA-CCCCGTCTCTACTAAAAA------TA-CAAAAAAA--------TTAGCCGGGTGCGGTGGCGGGCACCTGTAGTCCCAGCTACTC-----GGGAGGCTGAGGCAGGAGAATGGCGTGAACCCGGGAGGCGGATCTTGCAGTGAGCCGAGATTGCGCCACTGCACTCCCGCCTGGGC--CACAGA-GTGA-GACTCCGTCTC
>DP326
GGCCGGGCGCGG-TGGCTCACGCTTGTAATCCCAGCACTTTGGAAGGCTGAGGCGGGCGGATCACGAGGTCAGGAGATCG-AGACCATCCTGGCTAACACGGTGAAA-CCCTGTCTCTACTAAAAA------TA-CAAAAAAA--------TTATCCAGGCGTGATGGCGGGCGCCTGTAGTCCCAGCTACTT-----GGGAGGCTGAGGCAGGAGAATGGCGTGAACCCAGGAGGCGGAGGTTGCAGTGAGCTGAGATTGCGCCACTGCACTCCCGCCTGGGC--CACAGA-GCGA-GACTCCATCTC
>DP327
GGCCGGGCGCGG-TGGCTCACGCTTGTAATCCCAGCACTTTGGGAGGCCGAGGCGGGCGGATCACGAGGTCAGGAGATCGTAGACCACCCTGGCTAACATGGTGAAA-CCCCGTCTCTACTAAAAAA-----TA-AAAAAAAAA-------TTAGCAGGGCGTGATGGCGGGCGCCTGTAGTCCCAGCTACTC-----GGGAGGCTGAGGCAGGAGAATGGCGTGAACCCGGGAGGCAGAGCTTGCAGTGAGCCGAGATTGCACCACTGCACTCCTGCCTGGGC--CACAGA-GCGA-GACTCCGTCTC
>DP328
GGCCGGGCGCGG-TGGCTCACGCTTGTAATCCCAGCACTTTGGGAGGCCGAAGCGTGCGGATCACGAGGTCAGGAGATCG-AGACCATCCTGGCTAACACAGTGAAA-CCCCGTCTCTACTAAAAA------TA-CAAAAAAAAAAAAA--TTAGCCGGGCGTGATGGTGGGCGCCTGTAGTCCCAGCTACTC-----GGGAGGCTGAGGCAGGAGAATGGCGTGAACCCGGGAGGCGGAGCTTGCAGTGAGCTGAGATTGCGCCACTGCACTCCCGCCTGGGC--CACAGA-GCGA-GACTCCGTCTC
>DP329
GGCCGGGCGCGG-TGGCTCACGCTTGTAATCCCAGCACTTTGGGAGGCCGAGGCGGGTGGATCACGAGGTCAGGAGATCG-AGACCATCCTGGCTAACACGGTGAAA-CCCCGTCTCTACTAAAAA------TA-CAAAAAAAAAA-----TTAGCCGGGCGTGATGGCGGGCGCCTGTAGTCCCAGCTACTC-----GGGAGGCTGAGGCAGGAGAATGGCGTGAACCCGGGAGGCGGAGCTTGCAGTGAGCCGAGATTGCGCCACTGCACTCCCGCCTGGGC--CACAGA-GCGA-GACTCCGTCTC
>DP330
GGCCGGGCGCGG-TGGCTCACGCTTGTAATCCCAGCACTTTGGGAGGCCGAGGCGGGCGGATCACGAGGTCAGGAGATCG-AGACCATCCTGGCTAACACGGTGAAA-CCCCGTCTCTACTAAAAA------TA-CAAAAAAA--------TTAGCCGGGCGTGATGGCGGGCGCCTGTAGTCCCAGCTACTC-----GGGAGGCTGAGGCAGGAGAATGGCGTGAACCCGGGAGGCGGAGCTTGCAGTGGGCCGAGATTGCGCCACTGCACTCTCGCCTGGGC--CACAGA-GCGA-GACTCCGTCTC
>DP331
GGCCGGGCGCGG-TGGCTCACGCTTGTAATCCCAGCACTTTGGGAGGCCGAGGCGGGTGGATCACGAGGTCAGGAGATCG-AGACCATCCTGGCTAACACGGTGAAA-CCCCGTCTCTACTAAAAA------TA-CAAAAAAAA-------TTAGCCGGGCGTGATGGCGGGCGCCTGTAGTCCCAGCTACTC-----GGGAGGCTGAGGCAGGAGAATGGCGTGAACCCAGGAGGCGGAGCTTGCAGTGAGCCGAGATTGAGCCACTGCACTCCCGCCTGGGC--CACAGA-GCGA-GACTCCGTCTC
>DP332
GGCTGGGCGCGG-TGGCTCACGCTTGTAATCCCAGCACTTTGGGAGGCCGAGGCGGGCGGATCACGAGGTCAGGAGATCG-AGACCATCCTGGCTAACACGGTGAAA-CCCCGTCTCTACTAAAAA------TA-CAAAAAAA--------TTAGCCGGGCGTGATGGTGGGCGCCTGTAGTCCTAGCTACTC-----GGGAGGCTGAGGCAGGAGAATGGCGTGAACCCGGGAGGCGGAGCTTGCAGTGAGTCGAGATTGCGCCACTGCACTCCCGCCTGGGC--CACAGA-GCGA-GACTCCGTCTC
>DP333
GGCCGGGCGCGG-TGGCTCACGCTTGTAATCCCAGCACTTTGGGAGGCCGAGGCGGGTGGATCACGAGGTCAGGAAATCG-AGACCATCCTGGCTAACACGGTGAAA-CCCCGTCTCTACTAAAAA------TA-CAAAAAAA--------TTAGCCGGGCGTGATGGCGGGCGCCTGTAGTCCCAGCTACTC-----GGGAGGCTGAGGCAGGAGAATGGCGTGAACCCGGGAGGCGGAGCTTGCAGTGAGCCGAGATTGCGCCACTGCACTCCCGCCTGGGC--GACGGA-GCGA-GACTCCGTCTC
>DP334
GGCCGGGCGCGG-TGGCTCACGCTTGTAATCCCAGCACTTTGGGAGGCCGAGGTGGGGGGATCACGAGGTCAGGAGATCG-AGACCATCCTGGCTAACACGGTGAAA-CCCCGTCTCTACTAAAAA------TA-CAAAAAAAA-------TTAGCCGGGCGTGATGGTGGGCGCCTGTAGTCCCAGCTACTC-----GGGAGGCTGAGGCAGGAGAATGGCGTGAACCCTGGAGGCGGAGCTTGCAGTGAGCCGAGATTGCGCCACTGCACTCCCGCCTGGGC--CACAGA-GCGA-GACTCCGTCTC
>DP335
GGCCGGGCGCGG-TGGCTCACGCTTGTAATCCCAGCACTTTGGGAGGCCGAGGTGGGCAGATCACGAGGTCAGGAGATCG-AGACCATCCTGGCTAACACGGTGAAA-CCCCGTCTCTACTAAAAA------TA-CAAAAAAAA--------TAGCCGGGCGTGATGGTGGGCGCCTGTAGTCCCAGCTACTC-----GGGAGGCTGAGGCAGGAGAATGGCGTGAACCCGGGAGGCGGAGCTTGCAGTGAGCCGAGATTGCGCCACTGCACTCCCGCCTGGTC--CACAGA-GCGA-GACTCCGTCTC
>DP336
GGCCGGGCGCGG-TGGCTCACGCTTGTAATCCCAGCACTTTGGGAGGCCGAGGCGGGCGGATCATGAGGTCAGGAGATCG-AGACCATCCTGGCTAACACGGTGAAA-CCCCGTCTCTACTAAAAA------TA-CAAAAAAAAA------TTAGCCGGGCGTGATGGTGGGCGCCTGTAGTCCCAGCTACTC-----GGGAGGCTGAGGCAGGAGAATGGCGTGAACCCTGGAGGCGGAGCTTGCAGTGAGCCGAGATTGCGCCACTGCACTCCCACCTGGGC--CACAGA-GCGA-GACTCTGTCTC
>DP337
GGCCGGGCGCGG-TGGCTCACGCTTGTAATCCCAGCACTTTGGGAGGCCGAGGCAGGCGGATCACGAGGTCAGGAGATCG-AGACCATCCTGGCTAACACGGTGAAA-CCCCGTCTCTACTAAAAA------TA-CAAAAAAAA-------TTAGCCGGGCGTGATGGTGGGTGCCTGTAGTCCCAGCTACTC-----GGGAGGCTGAGGCAGGAGAATGGCGTGAACCCTGGAGGCGGAGCTTGCAGTGAGCCGAGATTGCGCCACTGCACTCCCGCCTGGGC--CACAGA-GCAA-GACTCCGTCTC
>DP338
GGCCAGGCGCGG-TGGCTCACGCTTGTAATCCCAGCACTGTGGGAGGCCGAGGCAGGTGGATCACGAGGTCAGGAGATCG-AGACCATCCTGGCTAACACGGTGAAA-CCCCGTCTCTACTAAAAA------TA-CAAAAAAA--------TTAGCCGGGCGTGATGGCGGGCGCCTGTAGTCCCAGCTACTC-----GGGAGGCTGAGGCAGGAGAATGGCGTGAACCCGGGAGGCGGAGCTTGCAGTGAGCCGAGATTGCGCCACTGCACTCCCGCCTGGGC--CACAGA-GCAA-GACTCTGTCTC
>DP339
GGCCGGGCGCGG-TGGCTCACGCCTGTAATCCCAGCACTTTGGGAGACCGAGGCGGGTGGATCACGAGGTCAGGAGATCG-AGACCATCCTGGCTAACACGGTGAAA-CCCCGTCTCTACTAAAAA------TA-CAAAAAAAAAAAAA--TTAGCCGGGCGTGATGGCGGGCGCCTGTAGTCCCAGCTACTC-----AAGAGGGTGAGGCAGGAGAATGGCGTGAACCCGGGAGGCGGAGCTTGCAGTGAGCCGAGATTGCGCCACTGCACTCCCGCCTGGGC--CACAGA-GCGA-GACTCCGTCTC
>DP340
GGCCGGGCGAGG-TGGCTCACGCTTGTAATCTCAGCACTTTGGGAGGCCGAGGCGGGCGGATCACGAGGTCAGGAGATCG-AGACCATCCTGGCTAACACGGTGAAA-CCCCGTCTCTACTAAAAA------TA-CAAAAAAAA-------TTAGCCGGGCGTGATGGTGGGGGCCTGTAGTCCCAGCTACTC-----GGGAGGCTGAGGCAGGAGAATGGCGTGAACCCTGGAGGCGGAGCTTGCAGTGAGCCGAGATTGCGCCACTGCACTCCTGCCTGGGC--CACAGA-GCGA-GACTCCATCTC
>DP341
AGCCGGGCGCGA-TGGCTCACGCTTGTAATCCCAGCACTTTGGGAGGCCGAGGCGGGTGGATCACGAGGTCAGGAGATCG-AGACCATCCTGGCTAACACGGTGAAA-CCCCGTCTCTACTAAAAA------TA-CAAAAAA---------TTAGCCAGGCGTGGTGGCGGGCGCCTGTAGTCCCAGCTACTC-----GGGAGGCTGAGGCAGGAGAATGGCGTGAACCCAGGAGGCGGAGCTTGCAGTGAGCCGAGATGGCGCCACTGCACTCCAGCCTGGGC--CACAGA-GCGA-GACTCCGTCTC
>DP342
-------------TACCTCACGCTTGTAATCCCAGCACTTTGGGAGGCCGAGGCGGGCGGATCACGAGGTCAGGGGATCG-AGACCATCCTGGCTAACACGGTGAAA-CCCCGTCTCTACTAAAAA------TA-CAAAAAAAAA------TTAGCCGGGCGTGATGGTGGGCGCCTGTAGTCCCAGCTACTC-----GGGAGGCTGAGGCAGGAGAATGGCGTGAACCCTGGAGGCGGAGCTTGCAGTGAGCCGAGATTGCGCCACTGCACTCCCGCCTGGGC--CACAGA-GCGA-GACTCCGTCTC
>DP343
GGCCGGGCGCGG-TGGCTCACGCTTGTAATCCCAGCACTTTGGGAGGCCGAGGCGGGTGGATCACGAGGTCAGGAGATCG-AGACCATCCTGGCTGACATGGTGAAA-CCCTGCCTCTACTAAAAA------TA-CAAAAAAA--------TTAGCGGGGCGTGATGGCGGGCGCCTGTAGTCCCAGCTACTC-----GGGAGGCTGAGGCAGGAGAATGGCGTGAACCTGGGAGGCGGAGCTTGCAGTGAGCCGAGATTGTGCCACTGCACTCCCACCTGGGC--TACAGA-GCAA-GACTCTGTCTC
>DP344
GGCCAGGCGCGG-TGGCTCACGCTTGTAATCCCAGCACTTTGGGAGGCCAAGGCGGGTGGATCACGAGGTTAGGAGATCG-AGACCATCCTAGCTAACAC-GTGAAA-CCCCGTCTCTACTAAAAA------TA-CAAAAAAAAAAA----TTAGCCAGGCATGATGGCGG-CGCCTGTAGTCCCAGCTACTT-----GGGAGGCTGAGGCAGGAGAATGGCGTGAACCCGGGAGGCGGAGCTTGCAGTGAGCCAAGATTGCGCCACTGCACTCCCGCCTGGGC--CACAGA-GCGA-GACACCGTCTT
>DP345
GGCTGGGCGCGG-TGGCTCACGCCTATAATCCCAGCACTTTGGGAGGCCGAGGCGGGTGGATTACGAGGTCAGGAGATCA-AGACCATCTTGGCTAAATTGGTGAAA-CCCCATCTGTACTAAAAA------TA-CAAAAAA---------TTAGCCGGGCGTGGTGGCGGGCGCCTGTAGTCCCAGCTACTT-----GGGAGGCTGAGGCAGGAGAATGGCGTGAACCCGGGAGGCGGAGCTTGCAGTGAGCCGAGATTGCGCCACTGCACTCCCGCCTGGGC--CACAGA-GCGA-GACTCTGTCTC
>DP346
GGCCAGGCGCGG-TGGCTCACGCGTGTAATCCCAGCACTTTGAGAGGCCGAGGCGGGCGGATCACGAGGTCAGGAGATTG-AGACCATCCTGGCTAACACGGTGAAA-CCTCCTCTCTACTAAAA----------CAAAAAAA--------GCAGCCGGGCGTGATGGCGGGCGCCTGTAGTCCCAGCTACTC-----GGGAGGCTGAGGCGGGAGAATGGCGGGAACCCGGGGGGCGGAGCTTGCACTGAGCCGAGATGGCGCCACTGCACTCCCGCCTGGGC--GACCGA-GCGA-GACTCCGTCTC
>DP347
-----------------------------------------GGGAGGCCGAGGCGGGCGGATCACGAGGTCGGGAGATCG-AGACCATCCTGGCTAACACGGTGAAA-CCCCGTCTCTACTAAAAA------TA-CAAAAAAAA-------TTAGCCGGGCGTGATGGTGGGCGCCTGTAGTCCCAGCTACTC-----GGGAGGCTGAGGCAGGAGAATGGCGTGAACCCGGGAGGCGGAGCTTGCAGTGAGCCGAGATTGCGCCACTGCACTCCAGCCTGGGC--CACAGA-GCGA-GACTCCGTCTC
>DP348
------------------------------------------GGAGGCCGAGGCGGGCGAATCACGAGGTCAGGAGATCG-AGACCATCCTGGCTAACACGGTGAAA-CCCCGTCTCTACTAAAAA------TA-CAAAAAAAA-------TTAGCCGGGCGTGATGGTGGGCGCCTGTAGTCCCAGCTACTC-----GGGAGGCTGAGGCAGGAGAATGGCGTGAACCCGGGAGGCGGAGTTTGCAGTGAGCCGAGATTGCGCCACTGCACTCCCGCCTGGGC--CACAGA-GCGA-GACTCCGTCTC
>DP350
-------------------------------------------------------GGCGGATCACGAGGTCAGGAGATCG-AGACCATCCTGGCTAACACGGTGAAA-CCCCGTCTCTACTAAAAAAAA---TA-CAAAAAAAAAAAAAAATTAGCCGGGCTTGATGGCGGGCGCCTGTAGTCCCAGCTACTC-----GGGAGGCTGAGGCAGGAGAATGGCGTGAACCCGGGAGGCGGAGCTTGCAGTGAGCCGAGATTGCGCCACTGCACTCCCGTCTGGGC--CACAGA-GCGA-GACTCCGTCTC
>DP351
-------------------------------------------------------GGTGGATCACGAGGTCAGGAGATCG-AGACCATCCTGGCTAACACGGTGAAA-CCCCGTCTCTACTAAAAA------TA-CAAAAAAAAAA-----TTAGCCGGGCGTGATGGCGGGCGCCTGTAGTCCCAGCTACTC-----GGGAGGCTGAGGCAGGAGAATGGCGTGAACCCGGGAGGCGGAGCTTGCAGTGAGCCGAGATTGCGCCACTGCACTCCCGCCTGGGC--CACAGA-GCAAAGACTCCGTCTC
>DP352
GGCCGGGCGCGG-AGGCTTACGCCTGTAATCCCAGCACTTTGGAAGGCCGAGGTGGGTGGATCACGAGGTCAGGAGATGG-AGACCACTGTGGCTAACACGGTGAAA-CCCCGTCTCCACTAAAAAA-----TA-CAAAAAAA--------TTAGCCGGGCGTGATGGCGGGCGCCTGTAGTCCCAGCTACTT-----CGGAGGCTGAGGCAGCACAATGGAGTGAACCCAGGAGGTGAAGCTTGCAGTGAGCCGAAATTGCGCCACTGCACTCCAGCCTGGGC--CACAGA-GTGA-AACTCTGTCTC
>DP353
-------------------------------------------------------------TCACGAGGTCAGGAGATCG-AGACCATCCTGGCTAACACGGTGAAA-CCCCGTCTCTACTAAAAA------TA-CAAAAAAA--------TTAGCCGGGCGTGATGGCGGGCGCCTGTAGTCCCAGCTACTC-----GGGAGGCTGAGGCAGGAGAATGGCGTGAACCCGGGAGGCGGAGCTTGCAGTGAGCCGAGATTGCGCCACTGCACTCCAGCCTGGGC--CACAGA-GCGA-GACTCCGTCTC
>DP355
---------------------------------------------------------------------------GATCG-AGACCATCCTGGCTAACACGGTGAAA-CCCCGTCTCTACTAAAAA------TA-CAAAAAAA--------TTAGCCGGGCGTGATGGCGGGCGCCTGTAGTCCCAGCTACTC-----GGGAGGCTGAGGCAGGAGAATGGCGTGAACCCGGGAGGCGGAGCTTGCAGTGAGCCGAGATTGCTCCACTGCACTCCCGCCTGGGC--CACAGA-GCGA-GACTCCGTCTC
>DP356
------------------------------------------------------------------------------------CCATCCTGGCTAACACGGTGAAA-CCCCGTCTCTACTAAAAA------TA-CAAAAAAA--------TTAGCCGGGCGTGGTGGCGGGTGCCTGTAGTCCCAGCTACTC-----GGGAGGCTGAGGCAGGAGAATGGCGTGAACCCGGGAGGCGGAGCTTGCAGTGAGCCGAGATTGCGCCACTGCACTCCCGCCTGGGC--CACAGA-GCGA-GACTCCGTCTC
>DP357
-------------------------------------------------------------------------------------CATCCTGGCTAACACGGTGAAA-CCCCGTCTCTACTAAAAA------TA-CAAAAAAAA-------TTAGCCGGGCGTGATGGCGGGCGCCTGTAGTCCCAGCTACTC-----GGGAGGCTGAGGCAGGAGAATGGCGTGAACCCGGGAGGCGGAGCTTGCAGTGAGCCGAGATTGCACCACTGCACTCCCGCCTGGGC--CACAGA-GCGA-GACTCTGTCTC
>DP358
-------------------------------------------------------------------------------------------GGCTAACACGGTGAAA-CCCCGTCTCTACTAAAAA------TA-CAAAAAAAAAA-----TTAGCCGGGCGTGATGGCGGGCGCCTGTAGTCCCAGCTACTC-----GGGAGGCTGAGGCAGGAGAATGGCGTGAACCCGGGAGGCGGAGCTTGCAGTGAGCCGAGATTGCGCCACTGCACTCCCGCCTGGGC--CACAGA-GCGA-GACTCCGTCTC
>DP359
----------------------------------------------------------------------------------------CCTGGCTAACACAGTGAAA-CCCCGTCTCTACTAAAAA------TA-CAAAAAAA--------TTAGCCGGGCGTGATGGCGGGTGCCTGTAGTCCCAGCTACTC-----GGGAGGCTGAGGCAGGAGAATGGCGTGAACCCGGGAGGCGGAGCTTGCAGTGAGCCGAGATTGCGCCACTGCACTCCCGCCTGGGC--CACAGA-GCGA-GACTCCGTCTC
>DP360
-------------------------------------------------------------------------------------------GGCTAACACGGTGAAA-CCCCGTCTCTACTAAAAA------TA-CAAAAAAAA-------TTAGCCAGGCGTGATGGTGGGCGCCTGTAGTCCCAGCTACTC-----GGGAGACTGAGGCAGGAGAATGGCGTGAACCCGGGAGGCGGAGCTTGCAGTGAGCCGAGATTGCGCCACTGCACTCCCGCCTGGGC--CACAGA-GCGA-GACTCTGTCTC
>DP361
--------------------------------------------------------------------------------------------------------AAA-CCCCGTCTCTACTAAAAA------TA-CAAAAAAAA-------TTAGCCGGGCGTGATGGTGGGCGCCTGTAGTCCCAGCTACTC-----GGGAGGCTGAGGCAGGAGAATGGCGTGAACCCTGGAGGCGGAGCTTGCAGTGAGCCGAGATTGCGCCACTGCACTCCCGCCTGGGC--CACAGA-GCGA-GACTCCGTCTC
>DP362
--------------------------------------------------------------------------------------------------------------------------------------------------------------GGCGTGATGGCTGGTGCCTGTAGTCCCAGCTACTC-----GGGAGGCTGAGGCAGGAGAATGGCGTGAACCCAGGAGGCGGAGCTTGCAGTGAGCCGAGATTGCGCCACTGCACTCCCGCCTGGGC--CACAGA-GCGA-GACTCCGTCTC
