# Supplementary material for: Source gene composition and gene conversion of the AluYh and AluYi lineages of retrotransposons
Source: BMC Evol Biol. 2009 May 14;9:102. doi: 10.1186/1471-2148-9-102 (PMC2686708; doi:10.1186/1471-2148-9-102)
Supplement: Additional file 7 — Alignment of AluYi6 elements in chimpanzees. An alignment of all AluYi6 elements present in the complete chimpanzee genome sequence. [file 1471-2148-9-102-S7.zip]

Archive with 1 entries (1 files):
- Chimp AluYi6.fas
