# Supplementary material for: Source gene composition and gene conversion of the AluYh and AluYi lineages of retrotransposons
Source: BMC Evol Biol. 2009 May 14;9:102. doi: 10.1186/1471-2148-9-102 (PMC2686708; doi:10.1186/1471-2148-9-102)
Supplement: Additional file 7 — Alignment of AluYi6 elements in chimpanzees. An alignment of all AluYi6 elements present in the complete chimpanzee genome sequence. [file 1471-2148-9-102-S7.zip › Chimp AluYi6.fas]

>DQ1
GGCCGGGCGCGGTGGCTCACGCTTGTAATCCCAGCACTTTGGGAGGCCGAGGCGGGCGGA
TCAC--GAGGTCAGGAGATCG-AGACCATCCTGGCTAACACGGTGAAACCCCGTCTCTAC
TAAAAA-TACAAAAAAA------TTAGCCGGGCGTGATGGCGGGCGCCTGTAGTCCCAGC
TACTCGGGAGGCTGAGGCAGGAGAATGGCGTGA---ACCCGGGAGGCGGAGCTTGCAGTG
AGCCGAGATTGCGCCACTGCACTCCCGCCTGGGCCACAGAGCGAGACTCC-GTCTC
>DQ2
GGCCGGGCGCGGTGGCTCACGCTTGTAATCCCAGCACTTTGGGAGGCCGAGGCGGGCGGA
TCAC--GAGGTCAGGAGATCG-AGACCATCCTGGCTAACACGGTGAAACCCCGTCTCTAC
TAAAAA-TACAAAAAAA------TTAGCCGGGCGTGATGGCGGGCGCCTGTAGTCCCAGC
TACTCGGGAGGCTGAGGCAGGAGAATGGCGTGA---ACCCGGGAGGCGGAGCTTGCAGTG
AGCCGAGATTGCGCCACTGCACTCCCGCCTGGGCCACAGAGCGAGACTCC-GTCTC
>DQ3
GGCCGGGCGCGGTGGCTCACGCTTGTAATCCCAGCACTTTGGGAGGCCGAGGCGGGCGGA
TCAC--GAGGTCAGGAGATCG-AGACCATCCTGGCTAACACGGTGAAACCCCGTCTCTAC
TAAAAA-TACAAAAAAA------TTAGCCGGGCGTGATGGCGGGCGCCTGTAGTCCCAGC
TACTCGGGAGGCTGAGGCAGGAGAATGGCGTGA---ACCCGGGAGGCGGAGCTTGCAGTG
AGCCGAGATTGCGCCACTGCACTCCCGCCTGGGCCACAGAGCGAGACTCC-GTCTC
>DQ4
GGCCGGGCGCGGTGGCTCACGCTTGTAATCCCAGCACTTTGGGAGGCCGAGGCGGGCGGA
TCAC--GAGGTCAGGAGATCG-AGACCATCCTGGCTAACACGGTGAAACCCCGTCTCTAC
TAAAAA-TACAAAAAAA------TTAGCCGGGCGTGATGGCGGGCGCCTGTAGTCCCAGC
TACTCGGGAGGCTGAGGCAGGAGAATGGCATGA---ACCCGGGAGGCGGAGCTTGCAGTG
AGCCGAGATTGCGCCACTGCACTCCCGCCTGGGCCACAGAGCGAGACTCC-GTCTC
>DQ5
GGCCGGGCGCGGTGGCTCACGCTTGTAATCCCAGCACTTTGGGAGGCCGAGGCGGGCGGA
TCAC--GAGGTCAGGAGATCG-AGACCATCCTGGCTAACACGGTGAAACCCCGTCTCTAC
TAAAAA-TACAAAAAAA------TTAGCCGGGCGTGATGGCGGGCGCCTGTAGTCCCAGC
TACTTGGGAGGCTGAGGCAGGAGAATGGCGTGA---ACCCGGGAGGCGGAGCTTGCAGTG
AGCCGAGATTGCGCCACTGCACTCCCGCCTGGGCCACAGAGCGAGACTCC-GTCTC
>DQ6
GGCCGGGCGCGGTGGCTCACGCTTGTAATCCCAGCACTTTGGGAGGCCGAGGCGGGCGGA
TCAC--GAGGTCAGGAGATCG-AGACCATCCTGGCTAACACGGTGAAACCCCGTCTCTAC
TAAAAA-TACAA-AAAAA-----TTAGCCGGGCGTGATGGCGGGCGCCTGTAGTCCCAGC
TACTCGGGAGGCTGAGGCAGGAGAATGGCGTGA---ACCCGGGAGGCGGAGCTTGCAGTG
AGCCGAGATTGCGCCACTGCACTCCCGCCTGGGCCACAGAGCGAGACTTC-GTCTC
>DQ7
GGCCGGGCGCGGTGGCTCACGCTTGTAATCCCAGCACTTTGGGAGGCCGAGGCGGGTGGA
TCAC--GAGGTCAGGAGATCG-AGACCATCCTGGCTAACACGGTGAAACCCCGTCTCTAC
TAAAAA-TACAAAAAAA------TTAGCCGGGCGTGATGGCGGGCGCCTGTAGTCCCAGC
TACTCGGGAGGCTGAGGCAGGAGAATGGCGTGA---ACCCGGGAGGCGGAGCTTGCAGTG
AGCCGAGATTGCGCCACTGCACTCCCGCCTGGGCCACAGAGCGAGACTCC-GTCTC
>DQ8
GGCCGGGCGCGGTGGCTCACGCTTGTAATCCCAGCACTTTGGGAGGCCGAGGCGGGCGGA
TCAC--GAGGTCAGGAGATCG-AGACCATCCTGGCTAACACGGTGAAACCCCGTCTCTAC
TAAAAA-TACAAAAAAAA-----TTAGCCGGGCGTGATGGCGGGCGCCTGTAGTCCCAGC
TACTCGGGAGGCTGAGGCAGGAGAATGGCGTGA---ACCCGGGAGGCGGAGCTTGCAGTG
AGCCGAGATTGCGCCACTGCACTCCAGCCTGGGCCACAGAGCGAGACTCC-GTCTC
>DQ9
GGCCGGGCGCGGTGGCTCACGCTTGTAATCCCAGCACTTTGGGAGGCCGAGGCGGGTGGA
TCAC--GAGGTCAGGAGATCG-AGACCATCCTGGCTAACACGGTGAAACCCCGTCTCTAC
TAAAAA-TACAAAAAAA------TTAGCCGGGCGTGGTGGCGGGCGCCTGTAGTCCCAGC
TACTCGGGAGGCTGAGGCAGGAGAATGGCGTGA---ACCCGGGAGGCGGAGCTTGCAGTG
AGCCGAGATTGCGCCACTGCACTCCCGCCTGGGCCACAGAGCGAGACTCC-GTCTC
>DQ10
GGCCGGGCGCGGTGGCTCACGCTTGTAATCCCAGCACTTTGGGAGGCCGAGGCGGGCGGA
TCAC--GAGGTCAGGAGATCG-AGACCATCCTGGCTAACACGGTGAAACCCCGTCTCTAC
TAAAAA-TACAAAAAAA------TTAGCCGGGCGTGATGGCGGGCGCCTGTAGTCCCAGC
TACTTGGGAGGCTGAGGCAGGAGAATGGCATGA---ACCCGGGAGGCGGAGCTTGCAGTG
AGCCGAGATTGCGCCACTGCACTCCCGCCTGGGCCACAGAGCGAGACTCC-GTCTC
>DQ11
GGCCGGGCGCGGTGGCTCACGCTTGTAATCCCAGCACTTTGGGAGGCCGAGGCGGGCGGA
TCAC--GAGGTCAGGAGATCG-AGACCATCCTGGCTAACACGGTGAAACCCCGTCTCTAC
TAAAAA-TACAAAAAAA------TTAGCCGGGCGTGATGGCGGGCGCCTGTAGTCCCAGC
TACTTGGGAGGCTGAGGCAGGAGAATGGCATGA---ACCCGGGAGGCGGAGCTTGCAGTG
AGCCGAGATTGCGCCACTGCACTCCCGCCTGGGCCACAGAGCGAGACTCC-GTCTC
>DQ12
GGCCGGGCGCGGTGGCTCACGCTTGTAATCCCAGCACTTTGGGAGGCCGAGGCGGGCGGA
TCAC--GAGGTCAGGAGATCG-AGACCATCCTGGCTAACACGGTGAAACCCCGTCTCTAC
TAAAAA-TACAA-AAAAA-----TTAGCCGGGCGTGATGGCAGGCGCCTGTAGTCCCAGC
TACTCGGGAGGCTGAGGCAGGAGAATGGCGTGA---ACCCGGGAGGCGGAGCTTGCAGTG
AGCCGAGATTGCGCCACTGCACTCCCGCCTGGGCCACAGAGCGAGACTTC-GTCTC
>DQ13
GGCCGGGCGCGGTGGCTCACGCTTGTAATCCCAGCACTTTGGGAGGCCGAGGCGGGCGGA
TCAC--GAGGTCAGGAGATCG-AGACCATCCTGGCTAACACGGTGAAACCCCGTCTCTAC
TAAAAA-TACAAAAAAA------TTAGCCGGGCGTGATGGCGGGCGCCTGTAGTCCCAGC
TACTTGGGAGGCTGAGGCAGGAGAATGGCATGA---ACCCGGGAGGCGGAGCTTGCAGTG
AGCCGAGATTGCGCCACTGCACTCCCGCCTGGGCCACAGAGCGAGACTCC-GTCTC
>DQ14
GGCCGGGCGCGGTGGCTCACGCTTGTAATCCCAGCACTTTGGGAGGCCGAGGCGGGCGGA
TCAC--GAGGTCAGGAGATCG-AGACCATCCTGGCTAACACGGTGAAACCCCGTCTCTAC
TAAAAA-TACAAAAAAA------TTAGCCGGGCGTGATGGCGGGCGCCTGTAGTCCCAGC
TACTCGGGAGGCTGAGGCAGGAGAATGGCATGA---ACCCGGGAGGCGGAGCTTGCAGTG
AGCCGAGATTGCACCACTGCACTCCCGCCTGGGCCACAGAGCGAGACTCC-GTCTC
>DQ15
GGCCGGGCGCGGTGGCTCACGCTTGTAATCCCAGCACTTTGGGAGGCCGAGGCGGGCGGA
TCAC--GAGGTCAGGAGATCG-AGACCATCCTGGCTAACACGGTGAAACCCCGTCTCTAC
TAAAAA-TACAAAAAAA------TTAGCCGGGCGTGATGGCGGGCGCCTGTAGTCCCAGC
TACTTGGGAGGCTGAGGCAGGAGAATGGCATGA---ACCCGGGAGGCGGAGCTTGCAGTG
AGCCGAGATTGCGCCACTGCACTCCCGCCTGGGCCACAGAGCGAGACTCC-GTCTC
>DQ16
GGCCGGGCGCGGTGGCTCACGCTTGTAATCCCAGCACTTTGGGAGGCCGAGGCGGGCGGA
TCAC--GAGGTCAGGAGATCG-AGACCATCCTGGCTAACACGGTGAAACCCCGTCTCTAC
TAAAAA-TACAAAAAAA------TTAGCCGGGCGTGATGGCGGGCGCCTGTAGTCCCAGC
TACTTGGGAGGCTGAGGCAGGAGAATGGCATGA---ACCCGGGAGGCGGAGCTTGCAGTG
AGCCGAGATTGCGCCACTGCACTCCCGCCTGGGCCACAGAGCGAGACTCC-GTCTC
>DQ17
GGCCGGGCGCGGTGGCTCACGCTTGTAATCCCAGCACTTTGGGAGGCCGAGGCAGGCGGA
TCAC--GAGGTCAGGAGATCG-AGACCATCCTGGCTAACACGGTGAAACCCCGTCTCTAC
TAAAAA-TACAAAAAAA------TTAGCCGGGCGTGATGGTGGGCGCCTGTAGTCCCAGC
TACTCGGGAGGCTGAGGCAGGAGAATGGCGTGA---ACCCGGGAGGCGGAGCTTGCAGTG
AGCCGAGATTGCGCCACTGCACTCCCGCCTGGGCCACAGAGCGAGACTCC-GTCTC
>DQ18
GGCCGGGCGCGGTGGCTCACGCTTGTAATCCCAGCACTTTGGGAGGCCGAGGCGGGCGGA
TCAC--GAGGTCAGGAGATCG-AGACCATCCTGGCTAACACGGTGAAACCCCGTCTCTAC
TAAAAA-TACAAAAAAA------TTAGCCGGGCGTGATGGCGGGCGCCTGTAGTCCCAGC
TACTTGGGAGGCTGAGGCAGGAGAATGGCATGA---ACCCGGGAGGCGGAGCTTGCAGTG
AGCCGAGATTGCGCCACTGCACTCCCGCCTGGGCCACAGAGCGAGACTCC-GTCTC
>DQ19
GGCCGGGCGCGGTGGCTCACGCTTGTAATCCCAGCACTTTGGGAGGCCGAGGCGGGCGGA
TCAC--GAGGTCAGGAGATCG-AGACCATCCTGGCTAACACGGTGAAACCCCGTCTCTAC
TAAAAA-TACAAAAAAA------TTAGCCGGGCGTGATGGCGGGCGCCTGTAGTCCCAGC
TACTTGGGAGGCTGAGGCAGGAGAATGGCATGA---ACCCGGGAGGCGGAGCTTGCAGTG
AGCCGAGATTGCGCCACTGCACTCCCGCCTGGGCCACAGAGCGAGACTCC-GTCTC
>DQ20
GGCCGGGCGCGGTGGCTCACGCTTGTAATCCCAGCACTTTGGGAGGCCGAGGCGGGCGGA
TCAC--GAGGTCAGGAGATCG-AGACCATCCTGGCTAACACGGTGAAACCCCGTCTCTAC
TAAAAA-TACAAAAAAAA-----TTAGCCGGGCGTGATGGCGGGCGCCTGTAGTCCCAGC
TACTTGGGAGGCTGAGGCAGGAGAATGGCATGA---ACCCGGGAGGCGGAGCTTGCAGTG
AGCCGAGATTGCGCCACTGCACTCCCGCCTGGGCCACAGAGCGAGACTCC-GTCTC
>DQ21
GGCCGGGCGCGGTGGCTCACGCTTGTAATCCCAGCACTTTGGGAGGCCGAGGCGGGCGGA
TCAC--GAGGTCAGGAGATCG-AGACCATCCTGGCTAACACGGTGAAACCCCGTCTCTAC
TAAAAA-TACAAAAAAAAA----TTAGCCGGGCGTGATGGTGGGCGCCTGTAGTCC-AGC
TACTCGGGAGGCTGAGGCAGGAGAATGGCGTGA---ACCCGGGAGGCGGAGCTTGCAGTG
AGCCGAGATTGCGCCACTGCACTCCCGCCTGGGCCACAGAGCGAGACTCC-GTCTC
>DQ22
GGCCGGGCGCGGTGGCTCACGCTTGTAATCCCAGCACTTTGGGAGGCCGAGGCGGGCGGA
TCAC--GAGGTCAGGAGATCG-AGACCATCCTGGCTAACACGGTGAAACCCCGTCTCTAC
TAAAAA-TACAAAAAAA------TTAGCCGGGGGTGATGGCGGGCGCCTGTAGTCCCAGC
TACTTGGGAGGCTGAGGCAGGAGAATGGCATGA---ACCCGGGAGGCGGAGCTTGCAGTG
AGCCGAGATTGCGCCACTGCACTCCCGCCTGGGCCACAGAGCGAGACTCC-GTCTC
>DQ23
GGCCGGGCGCGGTGGCTCACGCTTGTAATCCCAGCACTTTGGGAGGCCGAGGCGGGCGAA
TCAC--GAGGTCAGGAGATCG-AGACCATCCTGGCTAACACGGTGAAACCCCGTCTCTAC
TAAAAA-TACAAAAAAA------TTAGCCGGGCGTGATGGCGGGCGCCTGTAGTCCCAGC
TACTTGGGAGGCTGAGGCAGGAGAATGGCATGA---ACCCGGGAGGCGGAGCTTGCAGTG
AGCCGAGATTGCGCCACTGCACTCCCGCCTGGGCCACAGAGCGAGACTCC-GTCTC
>DQ24
GGCCGGGCGCGGTGGCTCACGCTTGTAATCCCAGCACTTTGGGAGGCTGAGGCGGGCGGA
TCAC--GAGGTCAGGAGATCG-AGACCATCCTGGCTAACACGGTGAAACCCCGTCTCTAC
CAAAAA-TACAAAAAAA------TTAGCCGGGCGTGATGGTGGGCGCCTGTAGTCCCAGC
TACTCGGGAGGCTGAGGCAGGAGAATGGCGTGA---ACCCGGGAGGCGGAGCTTGCAGTG
AGCCGAGATTGCGCCACTGCACTCCCGCCTGGGCCACAGAGCGAGACTCC-GTCTC
>DQ25
GGCCAGGCGCGGTGGCTCACGCTTGTAATCCCAGCACTTTGGGAGGCCGAGGCGGGCGGA
TCAC--GAGGTCAGGAGATCG-AGACCATCCTGGCTAACACGGTGAAACCCCGTCTCTAC
TAAAAA-TACAAAAAAA------TTAGCCGGGCGTGATGGCGGGCGCCTGTAGTCCCAGC
TACTTGGGAGGCTGAGGCAGGAGAATGGCATGA---ACCCGGGAGGCGGAGCTTGCAGTG
AGCCGAGATTGCGCCACTGCACTCCCGCCTGGGCCACAGAGCGAGACTCC-GTCTC
>DQ26
GGCCGGGTGCGGTGGCTCACGCTTGTAATCCCAGCACTTTGGGAGGCCGAGGCGGGCGGA
TCAC--GAGGTCAGGAGATCG-AGACCATCCTGGCTAACACGGTGAAACCCCGTCTCTAC
TAAAAA-TACAAAAAAA------TTAGCCGGGCGTGATGGCGGGCGCCTGTAGTCCCAGC
TACTTGGGAGGCTGAGGCAGGAGAATGGCGTGA---ACCCGGGAGGCGGAGCTTGCAGTG
AGCCGAGATTGCGCCACTGCACTCCCCCCTGGGCCACAGAGCGAGACTCC-GTCTC
>DQ27
GGCCAGGCGCGGTGGCTCACGCTTGTAATCCCAGCACTTTGGGAGGCCGAGGCGGGCGGA
TCAC--GAGGTCAGGAGATCG-AGACCATCCTGGCTAACACGGTGAAACCCCGTCTCTAC
TAAAAA-TACAAAAAAA------TTAGCCGGGCGTGATGGTGGGCGCCTGTAGTCCTAGC
TACTCGGGAGGCTGAGGCAGGAGAATGGCGTGA---ACCCGGGAGGCGGAGCTTGCAGTG
AGCCGAGATTGCGCCACTGCACTCCCGCCTGGGCCACAGAGCGAGACTCC-GTCTC
>DQ28
GGCCGGGCGCGGTGGCTCACGCTTGTAATCCCAGCACTTTGGGAGGCCGAGGCGGGCGGA
TCAC--GAGGTCAGGAGATCA-AGACCATCCTGGCTAACACGGTGAAACCCCGTCTCTAC
TAAAAA-TACAAAAAAA------TTAGCCGGGCGTGATGGTGGGCGCCTGTAGTCCCAGC
TACTCGGGAGGCTGAGGCAGGAGAATGGCGTGA---ACCCGGGAGGCGGAGCTTGCAGTG
AGCAGAGATTGCGCCACTGCACTCCCGCCTGGGCCACAGAGCGAGACTCC-GTCTC
>DQ29
GGCCGGGCGCGGTGGCTCACGCTTGTAATCCCAGCACTTTGGGAGGCCGAGGCGGGCGGA
TCAC--GAGGTCAGGAGATCG-AGACCATCCTGGCTAACACGGTGAAACCCCGTCTCTAC
TAAAAA-TACAAAAAAA------TTAGCCGGGCGTGATGGCGGGCGCCTGTAGTCCCAGC
TACTTGGGAGGCTGAGGCAGGAGAATGGCATGA---ACCCGGGAGGCGGAGCTTGCAGTG
AGCCGAGATTGCGCCACTGCACTCCCGCCTGGGCCACAGAGCGAGACTCT-GTCTC
>DQ30
GGCCGGGCGCGGTGGCTCACGCTTGTAATCCCAGCACTTTGGGAGGCCGAGGCGGGCGGA
TCAC--GAGGTCAGGAGATCG-AGACCATCCTGGCTAACACGGTGAAACCCCGTCTCTAC
TAAAAA-TACAAAAAAA------TTAGCCGGGCGTGATGGCGGGCGCCTGTAGTCCCAGC
TACTCGGGAGGCTGAGGCAGGAGAATGGCGTGA---ACCCAGGAGGCGGAGCTTGCAGTG
AGCCGAGATTGCGCCACTGCGCTCCCGCCTGGGCCACAGAGCGAGACTCC-ATCTC
>DQ31
GGCCGGGCGCGGTGGCTCACGCTTGTAATCCCAGCACTTTGGGAGGCCGAGGCGGGCGGA
TCAC--GAGGTCAGGAGATCG-AGACCATCCTGGCTAACACGGTGAAACCCCGTCTCTAC
TAAAAA-TACAAAAAAA------TTAGCCGGGCGTGATGGTGGGCGCCTGTAGTCCCAGC
TACTTGGGAGGCTGAGGCAGGAGAATGGCGTGA---ACCCGGGAGGCGGAGCTTGCAGTG
AGCCGAGATTGCGCCACTGCACTCCCGCCTGGGCCACAGAGTGAGACTCC-GTCTC
>DQ32
GGCCGGGCGCGGTGGCTCACGCTTGTAATCCCAGCACTTTGGGAGGCCGAGGCGGGCGGA
TCAC--GAGGTCAGGAGATCG-AGACCATCCTGGCTAACACGGTGAAACCCCGTCTCTAC
TAAAAAATACAAAAAAA------TTAGCCGGGCGTGATGGCGGGCGCCTGTAGTCCCAGC
TACTTGGGAGGCTGAGGCAGGAGAATGGCATGA---ACCCGGGAGGTGGAGCTTGCAGTG
AGCCGAGATTGCGCCACTGCACTCCCGCCTGGGCCACAGAGCGAGACTCC-GTCTC
>DQ33
GGCCGGGCGCGGTGGCTCACGCTTGTAATCCCAGCACTTTGGGAGGCCGAGGCGGGCGGA
TCAC--GAGGTCAGGAGATCG-AGACCATCCTGGCTAACACGGTGAAACCCCGTCTCTAC
TAAAAA-TACAAAAAAA------TTAGCCGGGCGTGATGGCGGGCGCCTGTAGTCCCAGC
TACTTGGGAGGTTGAGGCAGGAGAATGGCATGA---ACCCGGGAGGCGGAGCTTGCAGTG
AGCCGAGATTGCGCCACTGCACTCCCGCCTGGGCCACAGAGCGAGACTCC-GTCTC
>DQ34
GGCCGGGCGCGGTGGCTCACGCTTGTAATCCCAGCACTTTGGGAGGCCGAGGCGGGCGGA
TCAC--GAGGTCAGGAGATCG-AGACCATCCTGGCTAACACGGTGAAACCCCGTCTCTAC
TAAAAA-TACAAAAAAAAA----TTAGCCGGGCGTGATGGCGGGCGCCTGTAGTCCCAGC
TACTTGGGAGGCTGAGGCAGGAGAATGGCAAGA---ACCCGGGAGGCGGAGCTTGCAGTG
AGCCGAGATTGCGCCACTGCACTCCCGCCTGGGCCACAGAGCGAGACTCC-GTCTC
>DQ35
GGCCGGGCGTGGTGGCTCACGCTTGTAATCCCAGCACTTTGGGAGGCCGAGGCGGGCGGA
TCAC--GAGGTCAGGAGATCG-AGACCATCCTGGCTAACACGGTGAAACCCCGTCTCTAC
TAAAAA-TACAAAAAAAA-----TTAGCCGGGCGTGATGGCGGGCGCCTGTAGTCCCAGC
TACTCGGGAGGCTGAGGCAGGAGAATGGCGTGA---ACCCGGGAGGCGGAGCTTGCAGTG
AGCCGAGATCGCGCCACTGCACTCCAGCCTGGGCCACAGAGCGAGACTCC-GTCTC
>DQ36
GGCCGGGCGCGGTGGCTCACGCTTGTAATCCCAGCACTTTGGGAGGCCGAGGCGGGCGGA
TCAC--GAGGTCAGGAGATCG-AGACCATCCTGGCTAACACGGTGAAACCCCGTCTCTAC
TAAAAA-TACAAAAAAA------TTAGCCGGGCGTGATGGCGGGCCCCTGTAGTCCCAGC
TACTTGGGAGGCTGTGGCAGGAGAATGGCATGA---ACCCGGGAGGCGGAGCTTGCAGTG
AGCCGAGATTGCGCCACTGCACTCCCGCCTGGGCCACAGAGCGAGACTCC-GTCTC
>DQ37
GGCCGGGCGCGGTGGCTCACGCTTGTAATCCCAGCACTTTGGGAGGCCGAGGCGGGCGGA
TCAC--GAGGTCAGGAGATCG-AGACCATCCTGGCTAACACGGTGAAACCCCGTCTCTAC
TAAAAA-TACAAAAAAA------TTAGCCGGGCGTGATGGCGGGCGCCTGTAGTCCCAGC
TGCTTGGGAGGCTGAGGCAGGAGAATGGCATGA---ACCCGGGAGGCGGAGCTTGCAGTG
AGCCGAGATTGCGCCACTGCACTCCCGCCTGGGCCACAGAGCAAGACTCC-GTCTC
>DQ38
GGCCGGGCGCGGTGGCTCACGCTTGTAATCCCAGCACTTTGGGAGGCCGAGGTGG-CGGA
TCAC--GAGGTCAGGAGATCG-AGACCATCCTGGCTAACACGGTGAAACCCCGTCTCTAC
TAAAAA-TACAAAAAAA------TTAGCCGGGCGTGATGGTGGGCGCCTGTAGTCCCAGC
TACTCGGGAGGCTGAGGCAGGAGAATGGCGTGA---ACCCGGGAGGCGGAGCTTGCAGTG
AACCGAGATTGCGCCACTGCACTCCCGCCTGGGCCACAGAGCGAGACTCC-GTCTC
>DQ39
GGCCGGGCGCGGTGGCTCACGCTTGTAATCCCAGCACTTTGGGAGGCCAAGGCGGGCGGA
TCAC--GAGGTCAGGAGATCG-AGACCATCCTGGCTAACACGGTGAAACCCCGTCTCTAC
TAAAAA-TACAAAAAAA------TTAGCTGGGCGTGATGGCGGGCGCCTGTAGTCCCAGC
TACTCGGGAGGCTGAGGCAGGAGAATGGCATGA---ACCCGGGAGGCGGAGCTTGCAGTG
AGCCGACATTGCGCCACTGCACTCCCGCCTGGGCCACAGAGCGAGACTCC-GTCTC
>DQ40
GGCCGGGCGCGGTGGCTCACGCTTGTAATCCCAGCACTTTGGGAGGCTGAGGCGGGCGGA
TCAC--GAGGTCAGGAGATCG-AGACCATCCTGGCTAACATGGTGAAACCCCGTCTCTAC
TAAAAA-TACAA-AAAAA-----TTAGCCGGGCGTGATGGCGGGCGCCTGTAGTCCCAGC
TACTCGGGAGGCTGAGGCAGGAGAATGGCGTGA---ACCCTGGAGGCGGAGCTTGCAGTG
AGCCGAGATTGCGCCACTGCACTCCCGCCTGGGCCACAGAGCGAGACTTC-GTCTC
>DQ41
GGCCGGGCGCGGTGGCTCACGCTTGTAATCCCAGCACTTTGGGAGGCCGAGGCGGGCAGA
TCAC--GAGGTCAGGAGATCG-AGACCATCCTGGCTAACACGGTGAAACCCCATCTCTAC
TAAAAA-TACAAAAAAA------TTAGCCGGGCGTGATGGTGGGCGCCTGTAGTCCCAGC
TACTCGGGAGGCTGAGGCAGGAGAATGGCGTGA---ACCCGGGAGGCGGAGCTTGCAGTG
AGCCGAGATTGCGCCACTGCACTCCCGCCTGGGCCACAGAGCGAGACTCC-ATCTC
>DQ42
GGCCGGGCGCGGTGGCTCACGCTTGTAATCCCAGCGCTTTGGGAGGCCGAGGCGGGCGGA
TCAC--GAGGTCAGGAGATGG-AGACCATCCTGGCTAACACGGTGAAACCCCGTCTCTAA
TAAAAA-TACAAAAAAA------TTAGCCGGGCGTGATGGCGGGCGCCTGTAGTCCCAGC
TACTCGGGAGGCTGAGGCAGGAGAATGGCGTGA---ACCCGGGAGGCGGAGCTTGCAGTG
AGCCGTGATTGCGCCACTGCACTCCCGCCTGGGCCACAGAGCGAGACTCC-GTCTC
>DQ43
GGCCGGGCGCGGTGGCTCACGCTTGTAATCCCAGCACTTTGGGAGGCCGAGGCGGGCGGA
TCAC--GAGGTCAGGAGATCG-AGACCATCCTGGCTAACACGGTGAAACCCCGTCTCTAC
TAAAAA-TACAAAAAAA------TTAGCCGGGCGTGATGGCGGGCGCCTGTAGTCCCAAC
TACGAGGGAGGCTGAGGCAGGAGAATGGCGTGA---ACCCGGGAGGCGGAGCTTGCAGTG
AGCCGAGATTGCGCCACTGCACTCCCGCCTGGGCCACAGAGCGAGACTCC-GTCTA
>DQ44
GGCCGGGCGCGGTGGCTCACGCTTGTAATCCCAGCACTTTGGGAGGCCGAGGCGGGCGGA
TCAC--GAGGTCAGGAGATCG-AGACCATCCTGGCTAACACGGTGAAACCCCGTCTCTAC
TAAAAA-TACAAAAAAAAA----TTAGCCGGGCGTGATGGCGGGTGCCTGTAGTCCCAGC
TACTCGGGAGGCTGAGGCAGGAGAATGGCATGA---ACCTGGGAGGCGGAGCTTGCAGTG
AGCCGAGATTGCGCCACTGCACTCCCGCCCGGGCCACAGAGCGAGACTCC-GTCTC
>DQ45
GGCCGGGCGCGGTGGCTCACGCTTGTAATCCCAGCACTTTGGGAGGCCGAGGCGGGCGGA
TCAC--GAGGTCAGGAGATCG-AGACCATCCTGGCTAACACAGTGAAACCCCGTCTCTAC
TAAAAA-TACAAAAAAAA-----TTAGCCGGGCGTGATGGTGGGCGCCTGTAGTCCTAGC
TACTCGGGAGGCTGAGGCAGGAGAATGGTGTGA---ACCCGGGAGGCGGAGCTTGCAGTG
AGCCGAGATTGCGCCACTGCACTCCCGCCTGGGCCACAGAGCGAGACTCC-GTCTC
>DQ46
GGCCAGGCGCGGTGGCTCACGCTTGTAATCCCAGCACTTTGGGAGGCCGAGGCGGGTGGA
TCAC--GAGGTCAGGAGATCG-AGACCATCCTGGCTAACGCGGTGAAACCCCGTCTCTAC
TAAAAA-TACAAAAAAA------TTAGCCGGGCGTGATGGCGGGCGCCTGTAGTCCCAGC
TACTCGGGAGGCTGAGGCAGGAGAATGGCGTGA---ACCCAGGAGGCGGAGCTTGCAGTG
AGCCGAGATTGCGCCACTGCACTCCCGCCTGGGCCACAGAGCAAGACTCC-GTCTC
>DQ47
GGCCGGGCGCGGTGGCTCACGCTTGTAATCCCAGCACTTTGGGAGGCCGAGGCGGGCGGA
TCAC--GAGGTCAGGAGATCG-AGACCATCCTGGCTAACACGGTGAAACCCCGTCTCTAC
TAAAAA-TACAAAAAAA------TTAGCCGGGCGTGAGGGCGGGCGCCTGTAGTCCCAGC
TACTTGGGAGGCTGAGGCAGGAGAATGGCATGA---ACCCGGGAGGTGGAGCTTGCAGTG
AGCCGAGATTGCGCCACTGCACTCCCGCCTGGGCCACAGAGCGAGACTCT-GTCTC
>DQ48
GGCCGGGTGCGGTGGCTCACGCTTGTAATCCCAGCACTTTGGGAGGCCGAGGTGGGCAGA
TCAC--GAGGTCAGGAGATCG-AGACCATCCTGGCTAACACGGTGAAACCCCGTCTCTAC
TAAAAA-TACAAAAAAA------TTAGCCGGGCGTGATGGTGGGCGCCTGTAGTCCCAGC
TACTTGGGAGGCTGAGGCAGGAGAATGGCGTGA---ACCCGGGAGGCGGAGCTTGCAGTG
AGCCGAGATTGCGCCACTGCACTCCCGCCTGGGCCACAGAGCGAGACTCC-GTCTC
>DQ49
GGCCGGGCGCGGTGGCTCACGCTTGTAATCCCAGCACTTTGGGAGGCCGAGATGGGCGGA
TCAC--GAGGTCAGGAGATCG-AGACCATCCTGGCTAACACGGTGAAACCCCGTCTCTAC
TAAAAA-TACAA-AAAAA-----TGAGCCAGGCGTGATGGCGGGCGCCTGTAGTCCCAGC
TACTCGGGAGGCTGAGGCAGGAGAATGGCGTGA---ACCCGGGAGGCGGAGCTTGCAGTG
AGCCGAGATTGCGCCACTGCACTCCCGCCTGGGCCACAGAGCGAGACTTC-GTCTC
>DQ50
GGCCGGGTGCGGTGGCTCACGCTTGTAATCCCAGCACTTTGGGAGGCCGAGGCGGGCGGA
TCAC--GAGGTCAGGAGATCG-AGACCATCCTGGCTAACACGGTGAAACCCCGTCTCTAC
TAAAAA-TACAAAAAAA------TTAGCCGGGCGTGATGGTGGGCGCCTGTAGTCCCAGC
TACTCGGGAGGCTGAGGCAGGAGAATGTCGTGA---ACCCGGGAGGCGGAGCTTGCAGTG
AGCCGAGATTACGCCACTGCACTCCCGCCTGGGCCACAGAGTGAGACTCC-GTCTC
>DQ51
GGCCGGGCGCGGTGGCTCACGCTTGTAATCCCAGCACTTTGGGAGGCCGAGGCGGGCGGA
TCAC--GAGGTCAGGAGATCG-AGACCATCCTGGCTAACACGGTGAAACCCCGTCTCTAC
TAAAAA-TACAAAAAAA------TTAGCCGGGCGTGATGGTGGGCGCCTGTAGTCCCAGC
TACTCGGGAGGCTGAGGCAGGAGAATGGCGTGA---ACCCGGGAGGCGGAGCTTGCAGTG
AGCCGAGACTGCGCCACTGCACTCCAGCCTGGGCGACAGGGCGAGACTCC-GTCTC
>DQ52
GGCCGGGCGCGGTGGCTCACGCTTGTAATCCCAGCACTTTGGGAGGCCGAGGCGGGCGGA
TCAC--GAGGTCAGGAGATCG-AGACCATCCTGGCTAACACGGTGAAACCCTGTCTCTAC
TAAAAA-TACAA-AAAAAA----TTAGCCGGGCGTGACGGCGGGCGCCTGTAGTCCCAGC
TACTCGGGAGGCTGAGGCAGGAGAATGGCGTGA---ACCCTGGAGGCGGAGCTTGCAGTG
AGCCGAGATTGAGCCACTGCACTCCCGCCTGGGCCACAGAGCGAGACTTC-GTCTC
>DQ53
GGCCGGGCGCAGTGGCTCACGCTTGTAATCCCAGCACTTTGGGAGGCCGAGGCGGGCGGA
TCAC--GAGGTCAGGAGATCG-AGACCATCCTGGCTAACACGGTGAAACCCCGTCTCTAC
TAAAAA-TACAAAAAAA------TTAGCCGGGCGTGATGGCGGGCGCCTGTAGTCCCAGC
TACTTGGGAGGCTGAGGCAGGAGAATGGCATGA---ACCCGGGAGGCGGAGCTTGCAGTG
AGCCGAGATTGCGCCACTGCACTCCCGCCTGGGCCACAG----AGACTCC-GTCTC
>DQ54
GGCCGGGCGCGGTGGCTCACGCTTGTAATCCCAGCACTTTGGGAGGCCGAGGCGGGCGGA
TCAC--GAGGTCAGGAGATCGTAGACCACCCTGGCTAACACGGTGAAACCCCGTCTCTAC
TAAAAA-TACAAAAAAA------TTAGCAGGGCGTGATGGCGGGCGCCTGTAGTCCCAGC
TACTCGGGAGGCTGAGGCAGGAGAATGGCGTGA---ACCCGGGAGGCGGAGCTTGCAGTG
AGCCGAGATTGCACCACTGCACTCCCGCTTGGGCCACAGAGCGAGATTCC-GTCTC
>DQ55
GGCCGGGCGCGGTGGCTCACGCTTGTAATCCCAGCACTTTGGGAGGCCGAGGCGGGCGGA
TCAC--GAGGTCAGGAGATCG-AGACCATCCTGGCTAACACGGTGAAACCCCGTCTCTAC
TAAAAA-TACAAAAAAAAA----TTAGCCGGGCGTGATGGCGGGTGCCTGTAGTCCCAGC
TACTCGGGAGGCTGAGGCAGGAGAATGGCATGA---ACCTGGGAGGCGGAGCTTGCAGTG
AGCCGAGATTGCGCCACTGCAGTCCCGCCCGGGCCACAGAGCGAGACTCC-GTCTC
>DQ56
GGCCGGGCGCAGTGGCTTACGCTTGTAATCCCAGCACTTTGGGAGGCCGAGGCGGGCAGA
TCAC--GAGGTCAGGAGATCG-AGACCATCCTGGCTAACACGGTGAAACCCTGTCTCTAC
TAAAAA-TACAAAAAAA------TTAGCCGGGCGTGATGGCGGGCGCCTGTAGTCCCAGC
TACTCGGGAGGCTGAGGCAGGAGAATGGCGTGA---ACCCGGGAGGCCGAGCTTGCAGTG
AGCCGAGATTGCGCCACTGCACTCCTGCCTGGGCCACAGAGCGAGACTCC-GTCTC
>DQ57
---------CGGTGGCTCACGCTTGTAATCCCAGCACTTTGGGAGGCCGAGGCGGGCGGA
TCAC--GAGGTCAGGAGATCG-AGACCATCCTGGCTAACACGGTGAAACCCCGTCTCTAC
TAAAAA-TACAAAAAAA------TTAGCCGGGCGTGATGGCGGGCGCCTGTAGTCCCAGC
TACTTGGGAGGCTGAGGCAGGAGAATGGCATGA---ACCCGGGAGGCGGAGCTTGCAGTG
AGCCGAGATTGCGCCACTGCACTCCCGCCTGGGCCACAGAGCGAGACTCC-GTCTC
>DQ58
GGCCGGGCGCGGTGGCTCACGCTTGTAATCCCAGCACTTTGGGAGGCCGAGGCGGGTGGA
TCAC--GAGGTCAGGAGATCG-AGACCATCCTGGCTAACACGGTGAAACCCCGTCTCTAC
TAAAAA-TACAAAAAAAAAAAAATTAGCCGGGCGTGATGGCGGGCGCCTGTAGTCCCAGC
TACTCGGGAGGCTGAGGCAGGAGAATGGCGTGA---ACCCGGGAGGCGGGGCTTGCAGTG
AGCCGAGATTGCGCCACTGCACTCCCGCCTGGGCGACGGAGCGAGACTCC-GTTTC
>DQ60
GGCCGGGCGCGGTGGCTCACGCTTGTAATCCCAGCACTTTGGGAGGCCGAGGCGGGCGGA
TCAC--GAGGTCAGGAGATCG-AGACCATCCTGGCTAACACGGTGAAACCCCGTCTGTAC
TAAAAA-TACAA--AAAAA----TTAGCCGGGCGTGATGGCGGGCATCTGTAGTCCCAGC
TACTCGGGAGGCTGAGGCAGGAGAATGGCGTGA---ACCCGGGAGGCGGAGCTTGCAGTG
AGCCGAGATGGCGCCACCGCACTCCCGCCTGGGCCACAGAGCGAGACTTC-GTCAC
>DQ61
GGCCGGGCGCGGTGGCTCACGCTTGTAATCCCAGCACTTTGGGAGGCCGAGGCGGGCGGA
TCAC--GATGTCAGGAGATCG-AGACCATCCTGGCTAACACGGTGAAACCCCGTCTCTAC
TAAAAA-TACAAAAAAA------TTACCCGGGCGTGATGGTGGGCGCCTGTAGTCCCAGC
TACTCGGGAGGCTGAGGCAGGAGAATGGCGTGA---ACCCGGGAGGCGGAGCTTGCAGTG
AGCCGAGATTGCGCCGTTGCACTCCCGCTTAGGCCACAGAGCGAGACTCC-GTCTC
>DQ62
-------CGCGGTGGCTCACGCTTCTAATCCCAGCACTTTGGGAGGCCGAGGCGGGCGGA
TCAC--GAGGTCAGGAGATCG-AGACCATCCTGGCTAACACGGTGAAACCCCGTCTCTAC
TAAAAA-TACAAAAAAA------TTAGCCGGGCGTGATGGCGGGCGCCTGTAGTCCCAGC
TACTTGGGAGGCTGAGGCAGGAGAATGGCATGA---ACCCGGGAGGCGGAGCTTGCAGTG
AGCCGAGATTGCGCCACTGCACTCCCGCCTGGGCCACAGAGCGAGACTCC-GTTTC
>DQ63
GGCCGGGCGCGGTGGCTCACGCTTGTAATCCCAGCACTTTGGGAGGCCGAGGCGGGTGGA
TCAC--GAGGTCAGGAGATCG-AGACCATCCTGGCTAACACGGTGAAACCCCGTCTCTAC
TAAAAA-TACAAAAAAA------TTAGCCGGGTGTGGTGGTGGGCGCCTGTAGTCCCAGC
TACTCGGGAGGCTGAGGCAGGAGAATGGCGTGA---ACCCAGGAGGCAGAGCTTGCAGTG
AGCCGAGATTGCGCCACTGCACTCCCGCCTCGGCCACAGAGCGAGACTTC-GTCTC
>DQ64
GGCCGGGCGCGGTGGCTCACGCTTGTAATCCCAGCACTTTGGGAGGCCGAGGCGGGTGGA
TCAC--GAGGTCAGGAAATCG-AGACCATCCTGGCTAACACGGTGAAACCCCGTCTCTAC
TAAAAA-TACAAAAAAA------TTATCCGGGCGTGGTGGCGGGCGCCTGTAGTCCCAGC
TACTGGGGAGGCTGAGGCAGGAGAATGGCGTGA---ACCCGGGAGGCGGAGCTTGCAGTG
AGCCGAGATTGCGCCACTGCACTCCCGCCTGGGAGACGGAGCGAGACTCC-GTCTC
>DQ65
GGCCGGGCGCGGTGGCTCACGCTTGTAATCCCAGCACTTTGGGAGGCTGAGGTGGGTGGA
TCAC--GAGGTCAGGAGATCG-AGACCATCCTGGCTAACACGGTGAAACCCCATCTCTAC
TAAAAA-TACAAAAAAA------TTAGCCGGGCGTGATGGCTGGCACCTGTAGTCCCAGC
TACTCGGGAGGCTGAGGCAGGAGAATGGCGTGA---ACCCGGGAGGCGGAGCTTGCAGTG
AGCCGAGATTGCGCCACTGCACTCCCGCCTAGGCCACAGAGCAAGACTCC-GTCTC
>DQ66
GGCCGCGCACGGTGGCTCACGCTTGTAATCCCAGCACTTTGGGAGGCCGAGGCGGGCGGA
TCAC--GAGGTCAGGAGATCG-AGACCATCCTGGCTAACATGGTGAAACCCCGTCTCTAC
TAAAAA-TACAAAAAAA------TTAGCCGGGCGTGATGGTGGGCTCCTGTAGTCCCAGC
TACTCGGGAGGCTGAGGCAGGAGAATGGCGTGA---ACCTGGGAGGCGGAGCTTGCAGTG
AGCCGAGATTGCGCCACTGCACTCCCGCCTGGGCCACAGAGCGAGACTCC-GTCTC
>DQ67
GGCCGGGCGCGGTGGCTCACGCCTGTAATCCCAGCACTTTGGGAGGCCGAGGCGGGTGGA
TCAC--GAGGTCAGGAGATCG-AGACCATCCTGGCTAACACGGTGAAACCCCGTCTCTAC
TAAAAA-TACAAAAAAA------TTAGCCGGGCGTGATGGCGGGCGCCTGTAGTCCCAGC
TACTCAGGAGGCTGAGGCAGGAGAATGGCGTGA---ACCCGGGAGGCGGAGCTTGCAGTG
AGCCGAGATTGCACCACTGCACTCCCGCCTAGGTGACGGAGCGAGACTCC-G-CTC
>DQ68
GGCCGGGCGCAGTGGCTCACGCTTGTAATCCCAGCACTTTGGGAGGCCTAGGCGGGCGGA
TCAC--GAGGTCAGGAGATCG-AGACCATCCTGGCTAACACGGTGAAACCCCGTCTCTAC
TAAAAA-TACAAAAAAA------TTAGCCAGGCGTGGTGGCGGGCGCCTGTAGTCCCAGC
TACTC-GGTGGCTGAGGCAGGAGAATGGCGTGA---ACCCGGGAGGCGGAGCTTGCAGTG
AGCCGAGATTGCGCCACTGCACTCCCGCCTGGGCGACAGAGCGACACTCC-G-CTC
>DQ69
GGCCGGGTGCGGTGGCTCACGCTTGTAATCCCAGCACTTTGGGAGGCCGAGGCGGGAGGA
TCAC--GAGGTCAGGAGATCG-AGACCATCCTGGCTAACACGGTGAAACCCCGTCTCTAC
TAAAAA-TACAAAAAAA------TTAGCTGGGCGTGATGGTGGGTGCCTGTAGTCCCAGC
TACTTGGGAGGGTGAGGCAGGAGAATGGCGTGA---ACCCTGGAGGCGGAGCTTGCAGTG
AGCCGAGATTGCGCCACTGCACTCCCGCCTGGGCCACAGAGCGAGACTCC-GTCTG
>DQ70
GGCGGGGCGCGGTGGCTCACGCTTGTAATCCCAGCACTTTGGCAGGCCGAGGCGGGCAGA
TCAC--GAGGTCAGGAGATCG-AGACCATCCTGGC-AACACGGTGAAACCCCGTCTCTAC
TAAAAG-TACAAAAAAAA-----TTAGCCGGGCGTGATGGCGGGCGCCTGTAGTCCCAGC
TACTCGGGAGGCTGAGGCAGGAGAATGGCGTGA---ACCCGGGAGGTGGAGTTTGCAGTG
AGCCGAGATTGCGCCACTGCACTCCTGCCTGGGCCACAGAGCGAGACTCT-GTCTC
>DQ71
CGCCGGGCACGGTGGCTCACGCTTGTAATCCCAGCACTTTGGGAGGCCGAGGCGGGCGGA
TCAC--GAGGTCAGGAGATCA-AGACCATCCTGGCTAACACGGTGAAACCCCGTCTCTAC
TAAAAA-TACAACAAAAAA----TTAGCCGGGCATGGTGGCGGGCACCTGTAGTCCCAGC
TACTCGGGAGGCTGAGGCCGGAGAATGGCGTGATGAACCCGGGAGGCGGAGCTTGCAGTG
AGTCGAGATCGCGCCACTGCACTCCCGCCTGGGCTACAGAGCGAGACTCC-GTCTC
>DQ72
TGCCGGGCGCGGTGGCTCACGCCTGTAATCCCAGCAGTCTGGGAGGCCGAGGCGG-CAGA
TCAC--GAGGTCAGGAGATCG-AGACCATCCTGGCTAACACGGTGAAACCCCGTCTCTAC
TAAAAA-TACAAAAAAA------TTAGCCGGGCGTGATGGCGGGCGCCTGTAGTCCCAGC
TGGGTGGGAGGCTGAGGCAGGAGAATGGCGTGA---ACCCGGGAGGCGGAGCTTGCAGTG
AGCCCAGATTGCGCCACTGCACTCCCGCCTGGGCGACAGAGCGAGACTCC-GTCTC
>DQ73
-------------GACTCACGCTTGTAATCCCAGCACTTTGGGAGGCCGCGGCGGGCGGA
TCAC--GAGGTCAGGAGATCG-AGACCATCCTGGCTAACACGGTGAAACCCCGTCTCTAC
TAAAAA-TACAAAAAAAAAA---TTAGCCGGGCGTGATGGCGGGCGCCTGTAGTCCCAGC
TACTCGGGAGGCTGAGGCAGGAGAATGGCATGA---ACCTGGGAGGCGGAGCTTGCAGTG
AGCCGAGATTGCGCCACTGCACTCCCGCCCGGGCCACAGAGCGAGACTCC-GTCTC
>DQ74
TGCCGGGCACGATGGCTCACGCCTGTAATCCCAGCACTTTGGGAGGCCGAGGCGGGCGGA
TCAC--GAGGTCAGGAGATCG-AGACCATCCTGGCTAACACGGTGAAACCCCATCTCTAC
TAAAAA-TACAAAAAAA------TTAGCCGGGCGTGATGGCGGGCTCCTGTAGTCCCAGC
TACGTGGGAGGCTGAGGCAGGAGAATGGCATGA---ACCCGGGAGGCGGTGCTTGCAGTG
AGCCGAGATTGCGCCACTGCACTCCCGCCTGGGCGAGAGAGCGAGACTCCTGTCTC
>DQ75
-------------------------TAATCCCAGCACTTTGGGAGGCCGAGGCGGGCGGA
TCAC--GAGGTCAGGAGATCG-AGACCATCCTGGCTAACACGGTGAAACCCCGTCTCTAC
TAAAAA-TACAAAAAAA------TTAGCCGGGCGTGATGGCGGGCGCCTGTAGTCCCAGC
TACTTGGGAGGCTGAGGCAGGAGAATGGCATGA---ACCCGGGAGGCGGAGCTTGCAGTG
AGCCGAGATTGCGCCACTGCACTCCCGCCTGGGCCACAGAGCGAGACTCC-GTCTC
>DQ77
GGCCGGGCGCGGTGGTTCACGCCTGTAATCCCAGCACTTTGGGAGGCCGAGGTGGGCGGA
TCAC--AAGGTCAGGAGATCG-AGACCATCCTGGCTAACACAGTGAAACCCCGTCTCTAC
TAAAAA-TACAAAAAAA------TTAGTCAGGCGTGATGGCGGGCGCCTGTAGTCCCAGC
TATGCGGGAAGCCGAGGCAGGAGAATGGCGTGA---ACCCGGGAGGCGGAGCTTGCAGTG
AGCAGAGATTGCGCCACTGCACTCCCGCCTGGGCGACACAGCGAGACTCT-GTCTC
>DQ79
GGCCGGGCGCGGTGGCTCACGCCTGTAATCCCAGCACTTTGGGAGGCTGAGGCGGGCAGA
TCAC--GAGGTCAGGAGATCG-AGACCATCCTGGCTAACACGGTGAAACCCCGTCTCTAC
TAAAAA-CACAAAAAAA------TTAGCCGGGCGTGATGACGGGCGCCTGTATTCCCAGC
TACTCGGGAGGCTGAGGCATGAAAATGGCATGA---ACGCACGAGGCGGAGCTTGGGGCG
AGCCGAGATAGCGCCACTGCACTCCTGCCTGGGCCACAGAGCGAGACTCC-GTCTC
>DQ80
GGCCGGGCGCGGTGGCTCACGCTTGTAATCCCAGCACTTTGGGAGGCCGAGGCGGGTGGA
TCAC--GAGGTCAGGAGATCG-AGACCATCCTGGCTAACACGGTGAAACCCCGTCTCTAC
TAAAAA-TACAAAAATA------TTAGCCGCGCGTAGTGGCGGGCGCCTGTAGTCCCAGC
TACTCGGGAGGCTGAGGCAGGAGAATGGCGTGA---AC-CGGCAGGCGGAGCTTGCAGTG
AGCCGAGATTGCGCCACTGCACTCCCGCCTGGGCGACGGAGCAAGACCCC-G-CTC
>DQ81
----------GGTGGCTCACGCCTGTAATCCCAGCACTTTGGGAGGCCGGGGCGGGCGGA
TCAC--GAGGTCAGGAGATCG-AGACCATCCTGGCTAACACGGTGAAACCCCGTCTCTAC
TAAAAA-TACAAAAAAA------TTAGCCGGGCGTGATGGCGGACGCCTGTAGTCCCAGC
TACGCAAGAGGCTGAGGCAGGAGAATGGCGTGA---ACCCGGGAGGCGGAGCTTGCAGTG
GGCCGAGAATGCGCCACTGCACTCCCGCCTGGACGACAGAGCGAGACTCCCGTAT-
>DQ82
-----------------------TGTAATCCCAGCACTTTGGGAGGCCGAGGTGGGCGGA
TCAC--GAGGTCAGGAGATCA-AGACCATCCTGGCTAACACAGTGAAATCCCGTCTCTAC
TAAAAA-TACAAAAAAA------TTAGCCGGGCGTGATGACAGGCGCCTGTAGTCCCAGC
TACTGGGGAGGCTGAGGCAGGAGAATGGCGTGA---ACCCGGGAGGCGGAGCTTGCAGTG
AGCCGAGATTGCGCCACTGCACTCCCGCCTGGGCCACAGAGCGAGACTCC-GTCTC
>DQ83
-----------------------------------------------------GGGCGGA
TCAC--GAGGTCAGGAGATCG-AGACCATCCTGGCTAACACGGTGAAACCCCGTCTCTAC
TAAAAA-TACAAAAAAAA-----TTAGCCGGGCGTGATGGCGGGCGCCTGTAGTCCCAGC
TACTTGGGAGGCTGAGGCAGGAGAATGGCATGA---ACCCGGGAGGCGGAGCTTGCAGTG
AGCCGAGATTGCGCCACTGCACTCCCGCCTGGGCCACAGAGCGAGACTCC-GTCTC
>DQ84
------------------------------------------------------------
---------------------------------------------------------TAC
TAAAAA-TACAAAAAAA------TTAGCCGGGCGTGATGGCGGGCGCCTGTAGTCCCAGC
TACTCGGGAGGCTGAGGCAGGAGAATGGCGTGA---ACCCGGGAGGCGGAGCTTGCAGTG
AGCCGAGATTGCGCCACTGCACTCCCGCCTGGGCCACAGAGCGAGACTCC-GTCTC
>DQ85
--------------------------------------TTGGGAGGCCGAGGCGGGCGGA
TCAC--GAGGTCAGGAGATCG-AGACCATCCTGGCTAACACGATGAAACCCCGTCTCTAC
TAAAAA-TACAAAAAAA------TTAGCCGGGCGTGATGGCGGGCGCCTGTAGTCCCAGC
TACTTGGGAGGCTGAGGCAGGAGAATGGCATGA---ACCCGGGAGGTGGAGCTTGCAGTG
AGCCGAGATTGCGCCACTGCACTCCCGCCTGGGCCACAGAGCGAGACTCC-GTCTC
>DQ86
----------------------------------CACTTTGGGAGGCCGAGGTGGGTGGA
TCAC--GAGGTCAGGAGATCG-AGACCATCCTGGCTAACACGGTGAAACCCCGTCTCTAC
TAAAAAATACAAAAAAAAAA---TTAGCCGGGCGTGATGGCGGGCACCTGTAGTCCCAGC
TACTCGGGAGGCTGAGGCAGGAGAATGGCGTGA---ACCCGGGAGGTGGAGCTTGCAGTG
AGCCGAGATTGCGCCACTGCACTCCCGCCTGGGCCACAGAGCAAGACTCC-GTCTC
>DQ87
---------------CTCGCGCCTGTAATCCC-GCACTTTGGGAGGCTGAGGCTGGCAGA
TCATCTGAGGTCAGGAGTTCG-AGATCAGCCTGGCCAATATGGTGAAACCCCGTCTCTAC
TAAAAA-TACAAAAAAA------TTAGCCGGGCGTGATGGCGGGCGCCTGTAGTCCCAGC
TACTTGGGAGGCTGAGGCAGGAGAATGGCATGA---ACCCGGGAGGCGGAGCTTGCAGTG
AGCCGAGATTGCGCCACTGCACTCCCGCCTGGGCCACAGAGCGAGACTCC-GTCTC
>DQ88
------------------------------------------------------------
-----------------ATCG-AGACCATCCTGGCTAACACGGTGAAACCCCGTCTCTAC
TAAAAA-TACAAAAAAA------TTAGCCGGGCGTGATGGCGGGCGCCTGTAGTCCCAGC
TACTTGGGAGGCTGAGGCAGGAGAATGGCATGA---ACCCGGGAGGCGGAGCTTGCAGTG
AGCCGAGATTGCGCCACTGCACTCCCGCCTGGGCCACAGAGCGAGACTCC-GTCTC
>DQ89
------------------------------------------------------------
-------------------------CCATCCTGGCTAACACGGTGAAACCCCGTCTCTAC
TAAAAA-TACAAAAAAA------TTAGCCGGGCGTGATGGCGGGCGCCTGTAGTCCCAGC
TACTTGGGAGGCTGAGGCAGGAGAATGGCATGA---ACCCGGGAGGCGGAGCTTGCAGTG
AGCCGAGATTGCGCCACTGCACTCCCGCCTGGGCCACAGAGCGAGACTCC-GTCTC
>DQ90
------------------------------------------------------------
---------------------------ATCCTGGCTAACACGGTGAAACCCCGTCTCTAC
TAAAAA-TACAAAAAAA------TTAGCCGGGCGTGATGGCGGGCGCCTGTAGTCCCAGC
TACTTGGGAGGCTGAGGCAGGAGAATGGCATGA---ACCCGGGAGGCGGAGCTTGCAGTG
AGCCGAGATTGCGCCACTGCACTCCCGCCTGGGCCACAGAGCGAGACTCC-GTCTC
>DQ91
------------------------------------------------------------
---------------------------------------ACGGTGAAACCCCGTCTCTAC
TAAAAA-TACAAAAAAA------TTAGCCGGGCGTGATGGCAGGCGCCTGTAGTCCCAGC
TACTTGGGAGGCTGAGGCAGGAGAATGGCATGA---ACCCGGGAGGCGGAGCTTGCAGTG
AGCCGAGATTGCGCCACTGCACTCCCGCCTGGGCCACAGAGCGAGACTCC-GTCTC
>DQ92
------------------------------------------------------------
------------------------------------------------------------
-----------------------TTAGCCGGGCGTGATGGCGGGCGCCTGTAGTCCCAGC
TACTTGGGAGGCTGAGGCAGGAGAATGGCATGA---ACCCGGGAGGGGGAGCTTGCAGTG
AGCCGAGATTGCGCCACTGCACTCCCGCCTGGGCCACAGAGCGAGACTCC-GTTTC
>DQ93
------------------------------------------------------------
------------------------------------AACCCGGGGAAACCCCGTTTCTAC
TAAAAA-TCCAAAAAAA------TTAGCCAGGCGTGATGGTGGGCCCCTGTAGTCCCAGC
TACTCGGGAGGCTGAGGCAGGAGAATGGCGTGA---CCCCGGGAGGCGGAGCTTGCAGTG
AGCCGAGATTGCGCCACTGCACTCCCGCCTGGGCCACAGAGCGAGACTCC-GTCTC
>DQ94
------------------------------------------------------------
------------------------------------------------------------
------------------------------------------------------------
--------------AGGCAGGAGAATGGCATGA---ACCCGGGAGGCGGAGCTTGCAGTG
AGCCGAGATTGCGCCACTGCACTCCCGCCTGGGCCACAGAGCGAGACTCC-GTCTC
